# Supplementary material for: Peer-Based Social Media Features in Behavior Change Interventions: Systematic Review
Source: J Med Internet Res. 2018 Feb 22;20(2):e20. doi: 10.2196/jmir.8342 (PMC5843796; doi:10.2196/jmir.8342)
Supplement: Multimedia Appendix 2 [file jmir_v20i2e20_app2.xlsx]

## Sheet: Sheet1
Study No.	Reference ID	Author, year	Design	Objective / Hypothesis	Groups (how many groups; how they differ?)	Behaviour(s) targetted	Recruitment	Total Sample Size	Female (%)	Participants in groups (I & C or A,B,C...etc)	Participants description	Setting	Country	Techniques and digital tools used	Equipment used	Social Media Features used	Outcomes and Measures	Duration	Attrition (%)	Social Media features outcomes	Overall Study/experiment outcomes	Outcome summary	Theoretical Framework
1	140	Ahtinen, 2010	experimental	To evaluate a mobile wellness application which enables users to set challenges and visualise their physical activities in the form of a virtual trip on a map.	Teams were created with approximately 4 members per team	Physical Activity	Existing social groups (friends, colleagues, neighbors and families)	N=37	0.838	I=37	Adults ages between 20 and 55 years old from mixed backgrounds.	Daily life	Finland	Mobile phone application for setting challenges about virtual trips.	Smartphone	adding friends/ buddy, inviting members to team; challenge creation and sharing to team team members;virtual map for combined progress viewing;team rewards (e-postcards) for completing challenges	How participants find idea of representing activity results as virtual trip on map; how users like the team challenges;	1 week	not reported	The social aspects (cooperation and competition between team members) were found to have a positive effect on the usage motivation of the application.More than half of the participants had the opinion that the social aspects of the application encouraged them to use the app. The majority of participants found that viewing progress on the map and the challenges had positive effects on their usage.	It was found that using mobile phones for tracking physical activity is not ideal as it can be inconvenient to always carry them in all some situations; However, the users demonstrated strong motivation in using the mobile application.	Positive	use of analogy for presenting physical activity data as a virtual trip on a map
2	12	An, 2008	observational study	To find the links between the use of information , interactive and community-based resources, abstinence rates and subsequently uncover strategies for improving the effectiveness of online smoking interventions..	Existing users of QuitNet.com having given their consent for the study were recruited and observed as a single group.	Smoking Cessessation	Existing users, existing users from quitplan.com	N=607	0.644	Single group	Smokers residing in Minnesota who were aged 18 or older and who were registered as current tobacco users	University	USA	General information Interactive diagnostic tools Quit planning tools Online expert counseling	None reported	Bulletin board, online social network, private message from participant to participant, OSN(QuitNet); Active/Passive online community engagement through bulletin boards	Utilisation measures of the site (QuitNet.com) features including: general information, interactive diagnostics tools, quit planning tools, online expert counselling, passive (reading of bulletin boards) and active (public posting) online community engagement, private messaging among participants.	6 months?	0.224	Approximately 38% of the participants were passive users of the bulletin board while 24% actively participated. Private messaging was used by 11% of the users. The use of private messaging among participants was associated with an increase in abstinence rates.	The most popular resources were the interactive quit planning tools (77% of participants) and the informational resources (60% of participants). The use of the quit planning tools was linked to an increase in abstinence rates.	Positive	Not reported
3	148	Anderson, 2007	experimental	To develop a system for motivating adults to achieve the minimum recommended daily activity level by raising their awareness of their current levels of physical activity. The system should also facilitate data sharing among participants as well as enable them to compare their performance with one another.	The nine participants were allocated to three groups; Group 1(n=2; inactive people), group 2 (n=3; two moderately and one highly active), and group 3 (n=4; one inactive, two moderately and one highly active). All three groups were were told to use the phone during a normal day afterwhich they completed a paper-based diary for the next three days followed by a two days training in using the mobile…	Physical Activity	Among groups of friends or co-workers having daily interactions with one another	N=9	0.556	A=2;B=3;C=4	Adults aged between 19 and 54 years old	Daily life	UK	Self-monitoring of physical activity level	Smartphone, Paper-based physical diary	buddy /friend nomination, Data sharing of physical activity among nominated friends	Analysis of system logs of application usage by participants. Comparison of the activity times to the self-reported diaries and the interviews. Perceived social support.	10 days	not reported	By being able to view their friends' data, participants were enthusiastic in competing among themselves. There was reports of social support positive effectiveness through sharing activity experiences and strategies by participants.	Participants believed that the application was easy and fun to use. There was also an increased awareness of physical activity levels among participants. App usage ranged from 1 and 34 times a day, with engagement higher in the evenin"	Positive	Social Cognitive Theory, Transtheoretical Model
4	13	antypas, 2014b	RCT	To assess the effectiveness of a tailored Internet and mobiled-based intervention for Physical Activity in addition to a face-to-face cardiac rehabilitation program. The hypothesis being that participants in the tailored intervention would maintain their physical activity better than those following the normal program.	The study used a two-groups cluster RCT Design and parallel groups cluster randomisation. Clusters randomly assigned to the tailored group received the tailored intervention in addition to access to generic content on the website and an online forum while the content group only had access to the generic content and the online forum.	Physical Activity	Recruited from Skibotn Rehabilitation Center and informed in a meeting during rehabilitation stay.	N=69	0.217	8 clusters in the Tailored intervention group (n=29) and 10 clusters in the control group (n=40)	Adults and participants of a cardiac rehabilitation program with home Internet Access and a mobile phone. They were aged between 33 and 75 years old	Cardiac Rehabilitation Centre	Norway	All participants had access to: Website with information regarding cardic rehabilitation online activity calendar online discussion forum Email and text messages (SMS) used to sent reminders for filling online questionnaires Those in the tailored intervention group: received tailored content based on models of health behaviour via the website and mobile text messages Received SMS reminder before …	Personal Computer /Laptop, Mobile phone	contests /challenges, Forum, Private group (OSN-based), Discussion forum; Challenge others & Get challenged by other participants; user profiles; group page. Custom-built OSN	Primary outcome: self-reported level of physical activity (from baseline questionnaire, at discharge, and at 1 month and 3 months after discharge from rehabilitation program) Measures:Physical activity; website log-ins; Self-efficacy; Social Support; Anxitety and despression;User evaluation of intervention	3 months	(69-19)	Since both the control and the tailored intervention made use of the discussion online forum and website, no significant differences were reported between them. 77.8 % of the participants found that the Discussion board was useful while 75 % found challenging others to be a useful feature; 80% of the participants believed being challenged by others was useful; 57.1 % found it useful to be able to…	Due to small sample and high attrition rate, there were no statistically significant differences between the tailored intervention and the control groups in terms of stage of change, self-efficacy, social support, perceived tailoring , anxiety, or depression.	Neutral	Not reported
5	14	Azar, 2014	RCT	To determine the effectiveness of interventions using online group-based video conferencing (VC) technology in enhancing participants lifestyle and lead to weight loss. The intervention was based on a Diabetes Prevention Program.	Participants were randomised either in the intervention group or a delayed-intervention group. Those in the former group attended weekly group-based video conferencing and had to use a smart scale at least once a week while those in control group were not contacted between the baseline and the three month followup meeting when they then offered to take the intervention.	Physical Activity, Dietting / Nutrition, Weight loss, lifestyle	Electronic Medical Database, Telephone, Initial identification from an electronic health record (EHR) followed by an invitation letters and screened via telephone	N=64	0	I=32;delayed-intervention control group (n = 32)	Male aged between 21 and 60 years old having BMI between 30 and 40 kg/m2 with Internet access	Daily life	USA	Weekly monitoring of body weight with data transfered automatically via Wi-Fi capable body scales (smart scales)	Personal Computer /Laptop, Scale (either analogue or digital), smart scale with internet connection, High definition webcam with in-built microphone	online meetings, Weekly Online group video conferencing with a facilitator	Measures: Baseline demographics variables were collected via questionnaire Height, weight and blood pressure was collected at baseline and at 3 months using a wall-mounted stadiometer, digital clinic-based scale and an automated cuff respectively Intervention group participants had their attendance and their self-monitored body weight recorded by the facilitator during the video conferencing sess…	12 weeks	0.25	A trend of weight-loss was suggested with regards to the participants' increased attendance and participation to the online group video conferencing and the self-monitoring. This was however not statistically significant possibly due to small sample size as indicated by the researchers.	Participants from the intervention group were found to have lost significantly more weight compared to those from the control group.	Positive	Not reported
6	15	Bennett, 2010	RCT	To evaluate the effectiveness of a web-based behavioral weight loss intervention, in the short-term among primary care patients with obesity and hypertension with the aim to create a moderate-intensity weight loss intervention, "Step Up, Trim Down", that, would have minimal barriers to participant uptake, be suitable and sustainable as a web-based implementation.	Participants were randomly assigned to either the web-based intervention which used a weight-loss strategy (iOTA) or to a group receiving usual care as control.	Physical Activity, Dietting / Nutrition	Electronic Medical Database, Telephone, Identified through eletronic medicanl record; mailed welcome letter with opt-out instructions and telephoned all those who have not opted out.	N=101	0.475	I=51;C=50	Adults aged between 25 and 65 years old who have been diagnosed for hypertension and use of hypertension medication, having a BMI of 30-40 kg/m2, non-smoker for at least six months prior to recruitment, and having access to a computer with Internet access either at home or at work.	Outpatient / Community	USA	Dynamic and graphically rich self-monitoring tool for monitoring adherence to the obesogenic behaviour change goals Raffle entry as reward for every log-in to website or tracked behaviour Health recipes on website Direct messaging (private) to the coach (dietitian) In-person-motivational coaching sessions Online biweekly information update In-person goal setting	Personal Computer /Laptop, Internet access	Forum	Primary outcome: Change in body weight (kg) at 12 weeks. Weight and height was measured using a calibrated scale and a wall-mounted stadiometer respectively at baseline and 12 weeks after baseline in both groups. Secondary outcome:Change in BMI, blood pressure control (≤140/90 mm Hg), and waist circumference, assessed with a measuring tape. Logins frequency of participant to the website was asses…	12 weeks	0.16	No results were reported with respect to the usage or effect of the social networking forum.	Attrition was higher for males compared to female (males, n=13; females, n=3). Participants from the intervention group lost a greater percentage of body weight compared to those in the usual care with 25.6% of the intervention group participants losing more than 5% of their initial body weight at week 12.None of those from the usual care group had lost more than 5% of their initial body weight. …	Positive	Not reported
7	16	Bersamin,2007	experimental	To assess whether a new online alcohol misuse prevention course is more effective at reducing alcohol use and related consequences among drinkers and nondrinkers	Participants were assigned to 2 groups: those who reported to have not consumed alcohol in the past 30 days at baseline (n= 139) and those who reported having consumed alcohol at least once in the past 30 days (n= 231). Both groups were assessed at baseline and went through the same programme, "College Alc" after which they were re-assessed.	Alcohol consumption	Asked freshment at a public university to participate	N=622	0.52	I=310; C=312	Incoming college freshmen at a northern California public university	University	USA	Interactive assignments with animations, quiz, etc. Streaming video clips Personalized feedback Selected readings Student-generated harm-prevention plan.	Personal Computer /Laptop, Internet connection	Bulletin board, Forum, Discussion forum; Bulletin board	Baseline drinking status for past 30 days; Heavy drinking (5 or more drinks at a sitting); A 27-tem index was used to assess negative alcohol-related consequences with a summative score.	30 days	0.405	The results about the use and effectiveness of social media features used were not reported.	It was found that participants who were regular drinkers before starting enrolling on the "College Alc" programme had reduced their frequency of heavy alcohol consumption (d = 0.15), drunkenness (d = 0.09), and negative alcohol-related consequences (d = 0.18). However, participants who did not report any past 30-day alcohol use before starting the programme did not experience any beneficial effec…	Positive	The program targets theory- and research-based psychosocial mediators, including alcohol expectancies, behavioral intentions, and normative beliefs, and thus incorporates prevention strategies recommended by the NIAAA Advisory Council Task Force
8	17	Bielik, 2012	experimental	To evaluate a mobile phone application for providing personalised activity recommendation for children using avatars, with an accompanying monitoring application for parents.	All participants were assigned to a single group.	Physical Activity	Not reported	N=12	not reported	I=12	Children aged between 10 and 18 years old	Primary school classroom	Slovakia	Customisable Avatars Rewards based on physical activities Feedback on status/score/goal progression	Pedometer, Smartphone, Mobile phones with in-built pedometer and with Move2Play app pre-installed	adding friends/ buddy, leaderboard /ranking table, online social network (custom-built), Sharing data, competing with friends, comparing avatars	Only the application was tested and to what extent the participants were interested in using it.	not reported	not reported	Not reported	Children “mildly to highly interested” in using app	Positive	Not reported
9	18	Binks, 2010	Analysis of archival data	To examine the self-reported characteristics, behaviours and website utilisation patterns of participants sampled from a direct-to-cosumer online weight-loss program.	First 204 participants were selected for data analysis.	Physical Activity, Dietting / Nutrition	Participants came across the programme through Internet-searches	N=204	0.819	I=204	Adults who were overweight with BMI between 25 and 30 kg/m2 or obese with BMI >= 30kg.m2)	natural and uncontrolled setting	Online and anonymous	Information about nutrition, fitness and behavioural strategies; Monitoring tools (Activity log, weight tracker) Meal planner Nutritional data look up tool Journal Self-assesment tools (personal barriers assessment, relationship with food assessment)	None reported	Moderated support group message boards	Demographic data and BMI correlation with program utilization. Utilization patterns.	15 weeks	not reported	Only 7.85% of participants used the support group message boards;	There were no significant differences for age differences or genders in terms of program utilisation. Key aspects of the intervention such as education, monitoring and support were not used optimally by participants.	Neutral	Not reported
10	19 & 20	Block, 2008 , Sternfield, 2009	RCT	To present the "Alive!" intervention and determine the effectiveness of the intervention on health-related quality of life, presenteeim, self-efficacy and stage of change.	Participants were randomised either to the intervention group or the control group; with the latter being a delayed control, who were offered the programme 8 months after the intervention. Participants in the intervention group were encouraged to choose the intervention that they wanted to follow among Physical Activity (PA), Fuits and Vegetables (FV) and Fats and Sugars (FS). They would then rec…	Physical Activity, Dietting / Nutrition	Targetted email campaign to employees of Northern California Kaiser Permanente	N=787	0.743	I=351; C=436	Non-medical HMO employees of Northern California Kaiser Permanente	administrative offices of a large healthcare organization	USA	User home page Goal-setting and tracking tool with reminders Tips for achieving goals Additional links Simulation tool with graphic presentation for changes in diet and physical activity Health information updated weekly with different topics	None reported, Internet access	unmoderated chatrooms to chat with each other, Discussion board on ALIVE website	Self-assessed health status and health-related quality of life Presenteeism, State of change, Self-efficacy in physical activity and dietary behaviours Assessments were performed at baseline at the end of the 4-months intervention using emailed questionnaires.	16 weeks	0.302	The chat room was infrequently used	The likelihood of improved self-assessed health status was reported to be significantly greater in the intervention group compared to the control group; Also, participants in the intervention group showed improvements in self-efficacy towards changing diet	Positive	Goal Setting Theory, Social Cognitive Theory, Social Learning Theory, Transtheoretical Model, Health belieft model; Theory of reasoned action; social marketing
11	21	Booth, 2008	Randomised Trial - Pilot study	To compare the effectiveness in terms of weight loss of an online weight reduction program including dietary advice plus exercise (ED) to an exercise-only program (EX).	Participants were randomised into two groups (EX & ED) . The EX group had access to a website that containing information on how to increase exercise along with tools for self-monitoring daily step counts and received automated feedback on how to increase their physical activity. The ED group had access to the same exercise content as the EX group while they could additionally could set dietary g…	Physical Activity, Dietting / Nutrition	Flyers, Newspaper advert	N=73	0.79	EX=33; ED=40	Overweight Australian adults	Community	Australia	Self-monitoring (daily steps) Goal setting for exercise Diet recommendation Dietary goal feedback	Pedometer	Forum, online forum (seperate for each group)	Weight and waist circumference change Physical activity change BMI (kg/m2)	12 weeks	0.274	The use and effectiveness of the online forum was not reported. Both groups had access to online forums.	No significant difference was found in terms of dietary intake, physical activity and weight loss between "ED" and "EX" groups. It was suggested that goal setting had higher effectiveness for increasing exercise compared to dietary changes.	Neutral	Goal Setting Theory
12	22, 23	Bosak, 2009, Bosak,2010	RCT	To determine the effectiveness of online evidence-based physical activity intervention compared with usual care only to reduce cardiovascular disease risk in adults.	Participants were randomly assigned to either a web-based intervention group or a usual care group; The former participants were provided with access to a website which included features such as goal-setting tools, applications to increase self-efficacy, email feedback from staff. The usual care group received standard feedback from a physician.	Physical Activity	Electronic Medical Database, Cardiology clinic database	N=22	0.273	I=12;C=10	Adults aged between 32 and 66 years old	Outpatients	USA	online email advice online self-monitoring goal setting online daily self-efficacy strategy emailed knowledge quiz	Personal Computer /Laptop, Internet Access; Accelerometer	message board /discussion board, discussion board reffered as forum. PI seeded topics at the start of intervention and monitored discusion	Data from RT3 accelerometer. 7-Day Physical Activity Recall. Lipid biomarkers. Self-efficacy for physical activity Self-efficacy to overcome barriers to physical activity participation	6 weeks	0.14	41.7% of the participants (n=5) posted questions or comments to their peers on the online forum and the total number of messages throughout the duration of the study was 15. Participants had to log-in twice to be able to access the forum and this, according to the researcher might have made it more difficult to access. Also, the low number of participants on the forum had a negative impact on the…	Although there was no statistically significant difference in terms of increase in physical activity for either group, participants from the intervention group positively evaluated the online intervention. Also, the costs of development and delivery of the online intervention were lower compared to that of a consultation and follow-up in the cardiology clinic for this sample.	Neutral	Social Cognitive Theory
13	24	Brindal, 2012	RCT	To find out whether supportive components and tailoring in a web-based lifestyle intervention have an impact on attrition and weight loss among participants.	The participants were randomly assigned to one of three arms; 1: Information Based, 3: Supportive and 3: Personalised-supportive. Group 1 had access to a website containing static and non-interactive version of the weight loss program. Group 2 had access to a social, interactive website that provided dietary information as provided in the information-based site, in addition to interactive tools. …	Physical Activity, Dietting / Nutrition	mass media campain	N=2648	0.834	Group 1=53; group 2= 1314; group 3=1281	Healthy adults with BMI >25;	Live trial	Australia	(1) Information-based: a static web-based information (2) Supportive: a social, interactive website with dietary information real-time dietary compliance visualizations an interactive meal planner (3) Personalized-supportive: personalized meal planner in addition to features from group 2.	Scale (either analogue or digital)	adding friends/ buddy, blog, friends/ other participants progress (feeds), message board /discussion board, online social network, social quiz, Personalised OSN with personalised tools (Health-specific); Personalised OSN without personalised tools; (Online CSIRO Total Wellbeing Diet"; discussion board/forum; user profile with picture; blog; friending; news feed containing friends' acitvities; soc…	Primary: self-reported weight Secondary: participant charasteristics(body dissatisfaction, proactive coping, perceived need to lose weight,behavioural intention); usage(days site used, last day used, membership duration) loggedautomatically; participants' evaluation of website;	12 weeks	0.836	The usefulness and level of satisfaction for aspects of the website with OSN capabilities were rated significantly higher compared to the control group. Similarly, there was more engagement from the participants, based on the mean frequency for login to the website with OSN which was higher compared to that of the control group website. However, the social media features did not have significant …	There were no statistically significant differences in weight loss between the sites with OSN features. Within supportive conditions, the level of use of the online weight tracker was predictive of weight loss. Attrition was high for all three websites, which could have affected the overall outcome of the study. The more participants used the web tools, the more significant the weight losses were.	Neutral	Theory of Planned Behaviour
14	25	Carr, 2013	RCT	To determine the effectiveness of an enhanced Internet-based intervention compared to six popular publicly available physical activity promoting websites.	Participants were randomly assigned to either an Enhanced Internet group (EI) or a standard Internet group (SI). Those in the EI group were given the enhanced program while participants from the SI group used six publicly available Physical Activity promoting websites.	Physical Activity	Internet advertisements posted on Craigslist	N=53	0.755	EI=25; SI=28	Healthy, sedentary adults (achieving less than 60 min of moderate-to-vigorous physical activity per week) aged between 18 and 65 years old.	Daily life	USA	Self-monitoring tools (track physical activity & goal setting calendar) Exercise Videos Geographic mapping functions	Personal Computer /Laptop, Internet access	Forum, Ask the Expert and Q&A forum (anonymous posting) for expert/peers to read and respond; Peer activity updates (aggregated data to educate about healthful norm).forum monitored by expert	Primary outcome: Physical Activity levels (minutes/week)	6 months	0.094	On a 5-point Likert scale at Month 6, EI participants rated the discussion forum (2.81) and peer updates (2.74) as little to moderately helpful.	While at 3 months, participants from the EI group had a significantly greater increase in physical activity compared to the SI group participants, this difference faded away at 6 months with both groups showing significant increases compared to the baseline.	Neutral	Social Cognitive Theory
15	26	Carter, 2013	RCT	To determine the acceptability and feasibility of a smartphone app-based, self-monitoring weight management intervention, "My Meal Mate (MMM)" in comparison to a website and paper-based diary.	Participants were randomly assigned to one of 3 groups; Participants from group 1 used the MMM app; those from group 2 used a self-monitoring slimming website while participants assigned to group 3 used a food diary accompanied by a calorie-counting book.	Physical Activity, Dietting / Nutrition	Poster, from Large Local Employers within Leeds, UK using: Email, Newsletter, Intranet, Posters	N=128	68.8	Group 1 (N=43);Group 2 (N=42);Group 3 (N=43);	Adults with a BMI ≥27 kg/m2 and aged bwteen18 and 65 years old	Daily life	UK	For the MMM app (group 1) Goal setting for weight loss Self-monitoring (calorie intake, physical activity) Feedback on energy expenditure Graphical progress tracking Tailored text messages Ability to take photographs of food Youtube videos for help about MMM features For group 2 web-based self-monitoring (slimming website) For group 3 Paper-based food diary Calorie-counting book Calculator	Smartphone, HTC Desire smartphone with the MMM app predownloaded	Forum, Participants from all 3 groups were given access to an Internet forum for social support. Nothing reported about counselors	Primary Outcome: Increase in adherence Secondary Outcome: Weight (BMI kg/m2 and Body fat reduction) change from baseline	6 months	0.383	No result about the use of the online forum for social support was reported.	It was found that adherence was statistically significantly higher in the MMM group (Smartphone application) compared to the self-monitoring slimming website group and the paper-based diary group. A declining trend was observed in terms of self-monitoring across all the three groups. Participants from the MMM group had the highest reduction in body fat and mean weight change at 6 months (4.6kg) f…	Positive	Not reported
16	27 & 28	Cavallo, 2012 , Cavallo, 2014	RCT	To evaluate the efficacy of a physical activity intervention that combined education with physical activity monitoring and OSN to increase social support compared to an education-only intervention (control).	Participants were randomised to either the intervention group or the control group. The former consisted of a Facebook-based group and the INSHAPE website for education, goal setting and self-monitoring tools while participants from the control group were given access to a limited version of the INSHAPE website which provided education only and they received emails with the me news stories provid…	Physical Activity	Flyers, university listserv emails, Facebook and Twitter accounts affiliated with the university, and advertisements in the college newspaper	N=134	1	I=67;c=67	Female undergraduate students aged below 25 years old and reported <30min of daily hysical activity and reported >30 min of daily use of facebook	University students	USA	website, physical activity self-monitoring, goal setting	Internet access	facebook, private facebook group with moderator (discussion board=wall, comments, like) to exchange social support.moderated wall post?	Primary outcome: perceived social support for physical activity Secondary outcomes: self-reported physical activity (measured by questionnaire)	12 weeks	0.1	63% of the participants in the intervention group reported having visited the facebook group at least 2-3 times per month. The intervention participants posted 259 times to the group.	No differences in perceived social support or physical activity between intervention and control groups over times; However, participant satisfaction with the programme was high with 66% of the intervention participants indicating that they would recommend it to their friends. In a follow-up analysis (Cavallo, 2014) on the same study, it was suggested that companionship and esteem support were im…	Neutral	Theory of Planned Behaviour
17	150	Chiauzzi, 2005	RCT	To evaluate the efficacy of an internet-based intervention program for providing tailored motivational feedback about high-risk drinking to students.	Participants were randomised into either the intervention group or a control group with a preselecton of 50% representation for women in both groups. Participants from the intervention group were given access to an interactive website (MSB: Alcohol) offering motivational feedback, articles and interactive tools related to alcohol along with other supporting tools. Those in the control group were …	Alcohol consumption	College newspaper ads, flyers, recruitment tables placed in high traffic areas on campus, and during key events such as Alcohol Awareness Week	N=265	0.54	I=131; C=134	Binge drinkers from U.S college	Student community	USA	Intervention group: college-specific articles, strategies and interactive tools Ask the Expert College health news State law calculator information about street-drug effects and alcohol medication interactions, moderation tips, staying safe Emergency area for information how to deal with alcohol poisoning and local resources for emergencies Control group: static and non-tailored articles about ex…	Personal Computer /Laptop, Internet access	Social norm calculator (comparing drinking patterns with peers aggregated ); peer stories	measures of peak consumption, quantity, and frequency over a typical drinking week (using Questionnaire) to compute average consumption, binge episodes and maximum drinks consumed in a day. Assessment of students’ drinking over time on special occasions and alcohol-related problems (trained clinical evaluator); Information about students' readiness to change their drinking habits (Questionnaire)	3 months	0.2	The usage and effectiveness of the social features such as the Social Norm Calculator and peer stories were not reported in the results.	The intervention's effectiveness was higher for females or persistent binge drinkers compared to other participants.	Positive	Not reported
18	29	Cobb, 2005	Observational study	To evaluate the social network structure of QuitNet and compare its characteristics to other known social networks.	Single group of registered users	Smoking Cessessation	Consecutive users who registered with QuitNet (OSN)	N=385	0.709	I=385	Users who have registered on the QuitNet site	Daily life	Worldwide	Diagnostic tools (Fagerstrom Tolerance Questionnaire, ‘‘Why Do You Smoke’’ questionnaire,the stages of change) An interactive tool with reminders assists smokers in setting a quit date Tailored information Personalized journal for self-monitoring progress Savings calculator Social support from peers and experts Recommendations and support for U.S. Food and Drug Administration (USFDA)-approved pha…	Internet access	adding friends/ buddy, chat room, Forum, online social network, private message from participant to participant, QuitNet (OSN); Threaded forums (asynchronous messaging);	7-day point prevalence abstinence; actual quit date; number of 24-hr quit attempts during the past 3 months; longest duration of continuous abstinence in the past 3 months; use of treatment resources during the past 3 months smoking rate, stage of change, desire and confidence to quit, and time to first cigarette after waking for those still smoking Site usage is tracked by the system using sessi…	3 months	not reported	It was found that participants who posted on the public forums, had at least 1 buddy, sent a private message to at least one person or received such a message were more likely to quit.	It was found that smoking cessation websites using social media features are promising.	Positive	Not reported
19	30	Cobb, 2013	Observational study	To analyse the effect of participants' exposure to messages about the smoking cessation drug varenicline on smokers’ decision making around its use.	Single group of registrants	Smoking Cessessation	Existing users, Registrants of QuitNet	N=2132	0.783	I=2132	Registrants on the QuitNet site.	Daily life	USA		Internet Access	adding friends/ buddy, blog, Forum, private message from participant to participant, profile page; anniversary lists, personal testimonials; data sharing (quit dates). OSN (QuitNet)	Sentiment analysis	30 days	not reported	It was demonstrated that as exposure to positive-sentiment messages on public forums within the QuitNet site increased relative to negative-sentiment messages in discussions mentioning varenicline, a statistically significant increase in the likelihood of declaring intent to use the drug was observed.	It was observed that online messages effectively impacted on participants' decisions and the greater the exposure to positive sentiment in online conversations, the greater the likelihood that smokers will choose a specific drug.	Positive	Not reported
20	31	Collins, 2012	RCT	To compare the efficacy of a standard commercial Web-based weight-loss program (basic) versus an enhanced version of this Web program versus a wait-list control group (control) on weight outcomes in overweight and obese adults	Participants were randomly assigned to one of three groups: A basic intervention group; an enhanced intervention group and a control group. Those in the basic and enhanced intervention groups were given access to a web-based weight-loss with participants in the enhanced group additional receiving tailored feedback and an escalating reminder scheme.The control was of a waiting list type.	Physical Activity, Dietting / Nutrition, weight loss	Offline recruitment from the Hunter community in New South Wales, Australia.	N=309	0.582	Basic (n=99); Enhanced (n=106); Control (n=104	Adults between 18 and 60 years old with BMI between 25 and 40 kg/m2 and not participating in other weight loss programs	community	Australia	Basic intervention group: individualized daily calorie targets goal-setting options Web-based food and exercise diary calorie-controlled, low-fat menu plans and grocery list physical activity plan based on exercise preferences; educational tips and challenges; Web-based community forums; daily and weekly calculations of energy balance and nutrition summary compared with recommended nutrient targe…	Pedometer, Scale (either analogue or digital)	Forum	Primary outcome: BMI with height measured using the stretch stature method on a stadiometer and weight was measured on a digital scale; Secondary outcome: waist circumference dietary intake blood values metabolic equivalents	12 weeks	0.21	Results for the use of the community-based forum was not reported but both the basic and enhanced intervention groups had access to it and both of them doing demonstrated better outcomes compared to the control group	Intention-to-treat analysis showed that participants from both intervention groups (basic and enhanced) experienced a decrease in their BMI and had lost more weight compared with the controls. However, the researchers observed no differences between the two intervention groups themselves. Therefore it was deduced that the addition of tailored feedback and contact in the enhanced program had limit…	Positive	Social Cognitive Theory
21	32	Consolvo, 2006	experimental	To determine and evaluate design requirements for technologies that could encourage physical activity through a study that was conducted with female participants interested in increasing their physical activity.	Participants were assigned to groups based on their existing friendship . For the first week all the 3 groups used the baseline version of the application.For the remaining 2 weeks, 2 groups used the sharing version while 1 group used the personal version.	Physical Activity	Through a market research agency and by the researchers	N=13	1	Around 4-5 members per group	Females aged between 28 and 42 years old who wanted to increase their physical activity levels, prevent weight gain and in many cases, lose some weight	Daily life	USA	Baseline version: self-monitoring tool (record, edit and view step counts) Personal version: All features of Baseline version in addition to the following: view the daily goal and progress toward that goal receive recognition for meeting the goal view their average daily step count add optional comment to a step count and view a list of recent comments made by self. Sharing version: All features …	Pedometer, Smartphone	buddy /friend nomination, commenting, friends/ other participants progress (feeds), send their step count and an optional comment to any/all of their fitness buddies, • see buddies’ progress with respect to goals, • see trending information: the last 7 days, recent comments, goals, and averages for all buddies, • send a message to any/all buddies, and • request a step count from any/all buddies.	BMI (kh/m2) daily and average step counts Percentage of days that participants meet their goals	3 weeks	not reported	In terms of social influence, participants sharing activity level and progress with buddies, reported that they felt pressured to meet their goals, beat a buddy, or not to have the lowest step count. On the other hand, participants enjoyed receiving recognition and encouragement from their buddies. Those in the sharing groups had significantly higher percentages of days during which they complete…	Participants provided very positive feedback about the application and their experiences inspired several among them to plan for increased physical activity.	Positive	Not reported
22	33	Cowdery, 2011	Exploratory study	To examine the use an online virtual world, "Second Life (SL)" for the delivery of health communication messages designed to motivate people in adopting better lifestyle in terms of physical activity and nutrition.	All users were assigned to a single group	Physical Activity, Dietting / Nutrition	Flyers, Fliers posted in areas common to students; From undergraduate communication classes	N=40	0.625	Single group of users	Undergraduate students from a university aged 18 years old or older.	University (on-campus) computer lab	USA	Self-reported measures (height and weight) submitted via questionnaire	Desktop Computers in computer lab	online meetings, online social network, Virtual world with Avatars (Second Life); Online meeting mimic traditional classroom with educator avatar; chat feature in Second Life;	"Self–reported measures of height and weight were collected for the purposes of calculating Body Mass Index (BMI)"	Brief sessions over a period of 5 months.	not reported	The use of avatars to communicate with one another and the instructor was found to be unique and novel by the participants who also reported on the credibility of the provider of health information which they found to be really good.	60% of the the participants rated the intervention positively (either as excellent or very good). Similarly the majority of participants fount that the information provided was easy to understand and relevant. They also found Second Life easy to use. However, very few participants felt motivated to make behavioral changes which the researchers argued could be associated with the short duration of…	Positive	Constant comparative method - grounded theory for analysis of focus group
23	34	Cussler, 2008	RCT	To compare weight regain by perimenopausal women after a 4-months weight loss treatment followed by an internet-based intervention.	After following 4-months weight loss treatment, participants were randomised to either an Internet-based intervention group or a control group with three subgroups for each (clusters). The intervention group was given access to communication and progress monitoring tools as well as dietary/physical activity information while participants from the control group were requested to continue practicin…	Physical Activity, Dietting / Nutrition	Newspaper advert, newspaper and TV advertisements from the Tucson, Arizona area	N=135	1	I=66; C=69	Healthy, non-smoking women aged between 40 and 55 years old with BMI 25 -38 kg/m2	Community	USA	For the intervention group: Self-recording of diet,weight, physical activity and monitoring tools Dietary/physical activity information links to websites of interest For the control (self-directed) group Face-to-face meetings among group members practice the principles learned during the 4-month treatment	Pedometer, Personal Computer /Laptop, Scale (either analogue or digital), Internet Access	Bulletin board, chat room, private message from participant to participant, private mail, group mail (mailing list), bulletin board, and chat room	Primary: Change in body weight (absolute weight change in kg and percentage total weight) measured at 0, 4, and 16 months. Secondary: Change in BMI, Physical activity and dietary assessment were measured at 0, 4, and 16 months"	12 months	0.185	Based on the usage data of the social media features, most of the features were used at least once per week by the majority of participants. However the effect of these features were not specifically reported.	No significant differences was found in the amount of weight regained at 16 months. According to the researchers, this could be explained by the uneasiness of come participants in using the Internet. In within-group findings, Internet diet log entries correlated with weight change and moderately with change in exercise energy expenditure.	Neutral	Not reported
24	35	Danaher, 2008	RCT	"To examine self-efficacy and program exposure as possible mediators observed treatment effects for a Web-based tobacco cessation intervention."	Participants were randomised to either an Enhanced intervention group or a basic information-only control group.	Smoking Cessessation	news releases to print and broadcast media, advertising on Google and in newspapers and magazines, placement of ChewFree.com links on other websites and direct mail to health care and tobacco control professionals	N=2373	not reported	Enhanced Internvention=1198; Basic Intervention=1175	Residents aged 18 years or older of US or Canada using 1 or more can/week and interested in quitting	Intenet in US and Canada	Online (USA and Canada)	Enhanced intervention group: website with text, graphics, interactive activities, testimonial videos Basic control group: Online self-help ST cessation booklet Overview of cessation resources Annotated list of other helpful websites for tobacco cessation	Internet Access	Forum, an ask-an-expert forum and a peer forum	Self-efficacy was measured at baseline and at follow-up assessments using a five-point likert scale Program exposure tracked on participants log-ins to access program content	6 months	0.83	The use or impact of the forums in the intervention were not reported.	The importance of of self-efficacy change as part of the factors contributing to the success of Web-based behavioral interventions was confirmed. Although, program exposure was found to be a mediator of tobacco abstinence, its relationship with self-efficacy was suggested to be complex.	Neutral	Social Cognitive Theory
25	36	Davies, 2012	Observational studies	"To prospectively study the associations of website engagement and exposure to intervention components for a publicly available physical activity website"	Single group.	Physical Activity	Registered users on the exsiting 10,000 steps website (10000steps.org.au)	N=348	0.641	Single group	Existing users of 10000steps.org.au	Community	Australia	Self-monitoring tool for recording and monitor physical activity level (Step-count) Individual goal/challenge setting Information resources on healthy lifestyles with a focus on physical activity Help section for using the site	Pedometer	adding friends/ buddy, challenges, friends/ other participants progress (feeds),message board /discussion board, , Team challenges, Add virtual walking buddies ; Share progress with walking buddies; discussion forum; leader boards for all participants ranking; user profiles	Baseline engagement (months participants have been members of the site, average steps logged and number of recordings) Exposure (Use of 3 interactive features: team challenges; individual challenges and virtual walking buddies) Engagement (average steps, step log days and last step log date)	Data extracted for a 2-year period	Not reported	In terms of exposure, among the features analysed, the team challenges demonstrated the highest use (60.5%) while only 4.3% of participants had virtual walking buddies which the researchers suggested might be due to the fact that in order to add someone, a participant would need to know his/her email address. However, the presence of virtual walking buddies was related to the recording of above-a…	The study findings suggested that exposing people to interactive intervention components on a web-based intervention promoting physical activity can increase their engagement which can lead to increased in the number of steps.	Positive	Not reported
26	37	Debar, 2009	RCT	To describe how participants used the website as one element of a multi-component lifestyle intervention targeting physical activity and dietting and analyse whether website usage improved health behaviour.	Participants were randomised into either the intervention group or a control group. The control group was given access to separate website but which had the same design, look and feel as the one used by the intervention group. The intervention group's website additionally had sections emphasising study-specific lifestyle targets and personalised feedback about behavioural goal attainment.	Physical Activity, Dietting / Nutrition	Not reported	N=168	1	I=82;C=86	Females with age- and gender- adjusted BMI values below the national median	community	USA	Both groups' websites had the following features: Private message (asynchronous) to staff for confidential replies A resources section (handouts and materials from study events, links to relevant health information) Hot tips Additionally the Intervention group's website had the following: study-specific lifestyle targets personalised feedback	None reported, assumed that scales must have been used or self-monitoring	Bulletin board, Bulletin board, Ask questions anonymously on forum for staff to reply and other participants to view; Scrapbook for participants to view photos and biography of staff and other participants; picture caption contest, quizzes; Comparative progress viewing (graphs of aggregated monthly exercise, food intake and weight) compared with average of other participants	Phone calls to interview participants about diet and physical activity (24h, 72h, every 2months) Website usage was measured through automated tracking of pages and areas viewed as well as time spent on site. Self-reported data for patterns of use for the website, computers and the Internet.	2 years	not reported	Among the multiple social media features, two of the most popular were the scrapbook (23.6% of page views) and the My Progress feature (17.1% of page views). The ask a Health Question feature had only 1.5% of page views. Comparatively, the most popular feature of the websites was Fun Stuff (35.3% of page views) which partly include some social media features such as quizzes and contests. Since bo…	There were no significant difference in terms of behavioural outcomes between the intervention and control groups which suggested that the use of web pages related to behavioral feedback and communications did not make much a difference. The most popular pages were those that had incentives, contests or fun facts, which could be used to increase acceptance among adolescent participants when mixed…	Neutral	Not reported
27	38	Doyle, 2008	RCT	"To evaluate an Internet intervention targeting weight loss and eating disorder attitudes/behaviors in adolescents."	Participants were randomly assigned to either the intervention group or the control group; The intervention group participants and parents were briefed on the Internet program and were provided with pedometers and a calorie/fat guide while those from the control group were given color-handouts about basic information on nutrition and physical activity and told to continue visiting their physician…	Physical Activity, Dietting / Nutrition, weight loss	newspaper and on­line advertisements, and flyers posted at schools, medical facilities, and weight loss oganizations	N=80	0.625	I=40;C=40	Aged between 12 and 18 years old with a BMI ≥ 85th percentile	Community	USA	The intervention group had access to the following features: Reading modules (on nutrition, fitness, body image and behaviour skills) Self-monitoring (Food intake, physical activity, weight) Body-image journal Weekly individualised newsletter (emailed) Parent newsletter (mailed monthly) Parents could contact moderator by phone	Pedometer, calorie/fat guide for common foods and beverages; Internet Access; assumed scale used?	Online asynchronous and moderated discussion group; User profiles	Primary outcomes: At baseline, post-intervention and 4 months: weight, BMI, BMI z-score, self-reported eating attitudes and behaviours (weight, shape, eating concerns and dietary restraint) Secondary outcomes: Frequency of behavioral and cognitive skills use (self-monitoring, problem solving, seeking out social support, setting goals) related to eating and physical activity	16 weeks	0.175	63.2% of the participants in the intervention group were reported to be satisfied with the discussion group although 22.5% among them felt a lack of interaction within the group. The participants also reported obtaining moderate levels of social support from the discussion group. And a more real-time replacement such as a chat room was suggested by 2 participants as replacement for the discussion…	A significant reduction in BMI z-score (0.08 kg m−2) at 16 weeks in the intervention group was noted. However, it was not clinically significantly different from the control group who had also improved their BMI. It can be concluded that the Internet-delivered intervention produced a small reduction in weight status that continued four months following treatment although eating disorder attitudes…	Positive	Cognitive-behavioral approach
28	39	Ehlers, 2015	RCT	"To explore the acceptability and feasibility of a 12-week tablet-based book club for improving middle-aged women’s PA."	Participants were randomised into a Tablet-based intervention group or a standard (control) group. Those in the tablet-based group were provided with a tablet (an iPad) and had the different components of the intervention delivered via the tablet including online video conferencing for meetings. Participants from the standard group were requested to attend in-person weekly meetings where paper-ba…	Physical Activity	Not reported	N=22	1	Fit Minded Tabelt group=10; Standard Fit Minded group=12	Females aged between 30 and 64 years old, not meeting PA guidelines, residing locally to the study location and having access to wireless Internet	Community; Book club	USA	Tablet-based group: E-books and workbook uploaded to tablet according to syllabus Online self-monitoring tool (physical activity) with feedback/progress graphs Information about fitness and nutrition (web-based and in multiple formats: video, audio, pdf) Emails and instant messaging for updates and reminders Tutorial for using the tablet for the study Online questionnaire completion Standard grou…	Pedometer, Tablet (iPad); wireless Internet Access	blog, message board /discussion board, online meetings, Online video conferencing	weekly attendance (face-to-face or video conference) Fit Minded Web site usage Satisfaction survey Key drivers of women’s adoption and use of the tablet-based platform compared with the Standard, face-to-face platform Perceived value of the book club for improving their PA perceptions and behaviors, self-worth, and ability to set goals, plan for PA, overcome barriers, and acquire social support.	3 months	0.182	Participants in the tablet-based group attended fewer meetings (video-conferencing) compared to the standard group participants (who had to attend face-to-face meetings instead). They believed that technology barriers hindered their engagements in the online meetings. Members from both groups found the support from other participants to be valuable	The study demonstrated that using a tablet-based program may have the potential to attract middle-aged women to participate in physical activity interventions. While participants from both groups perceived improvements in their physical activities, based on the analysis, it was found that the Standard group members were able to better plan for and participate in these activities. However, partici…	Negative	Social Cognitive Theory, Self-worth
29	40	Escoffery,2004	Randomized pretest posttest and control group design	"To develop and conduct a process evaluation of a Web-based smoking cessation intervention for college smokers"	No information was reported about participants assigned to the control group.	Smoking Cessessation	Advertisements in the student paper, fliers around campus dining facilities, student center, and lecture halls, bus cards (or posters) on university buses, listservs of college students, mailings to large student organizations, and word-of-mouth. Fliers were also displayed with information about the Kick It! program around high volume areas such as the student physical activity center, residence …	N=35	0.571	Single group (N=35)	College-level students who are smokers	College campus	USA	Text messages on the website Quizzes with personalised feedback Quitting resources Ask-the-Expert Q&A	Internet access	message board /discussion board, sharing of personal stories; Top Ten Reasons to Quit Contests	Sessions attended Percentage of materials read Ratings of components usefulness, interest, value and personal relevance of program Automated tracking of users' activities on website	2 months web-based sessions and 6-month follow-up	46% at posttest and 35 % at 6-month follow-up	The social media features were rated by the participants as being somewhat valuable and their usage was quite low ( 23.5 % for Personal stories and Discussion boards and 35.3 % for the Top Ten Reasons to Quit Contest). A total of 12 posts were made on the discussion board while 8 entries were made in the Contest. Participants reported that time was a factor hindering their use of the social media…	The participants reported a high usage of and satisfaction with the web-based intervention which helped them in becoming more conscious about quitting. They felt motivated to set behavioral goals and benefited from the feedback and information provided.	Positive	Principles of web usability;Transtheoretical Model of Change;Theory of social support
30	41	Etter,2005	RCT	"To compare the efficacy of two Internet-based, computer-tailored smoking cessation programs."	Participants composed of people visiting a smoking cessation website were randomised to either an original online, interactive smoking cessation program or to a modified program. They both provided participants access to counseling letters based on their characteristics, after which they were sent email reminders. The first program was based on psychological and addiction theory, and on prelimina…	Smoking Cessessation	Visitors to the Stop-tabac.ch website	N=11969	0.625	Original System (n=5966); Modified System (n=6003)	Smokers and former smokers visiting the website Stop-tabac.ch	Online	Developed in Switzerland targetting French speaking smokers	FAQ Personal counseling letters Online Resources (links, booklets, tips, fact sheets) games	None reported	blog, chat room, commenting, Forum, Testimonials (text or video based); Each participant has a blog with commentting features.	self-reported 7-day PP abstinence at 11 weeks post randomisation Differences in quit rates among participants from the two programs	2.5 months	0.646	Results about the use and effectiveness of social media features were not reported. Also, both groups of participants had access to the same social media features.	There were statistically significant differences in quit rates in smokers in the contemplation stage favoring the original program. (OR = 1.54, 95% CI = 1.18 - 2.02, P = .002)	Positive	Original program: Transtheoretical Model of Change,Theory of Planned Behavior ,theory of relapse prevention, theory of tobacco deppendence, on the Agency for Health Care Policy and Research recommendations
31	42	Ferney, 2009	RCT	"to evaluate the use of a local neighborhood environment-focused physical activity website and its effect on walking and overall physical activity in middle-aged adults."	Participants were randomised into either a neighbourhood environment-focus website group or a motivational-information website (control group). Both groups received eleven emails during the study.	Physical Activity	Advertisements in the community newspaper and a letterbox drop	N=106	0.717	I=52;c=54	Australian adults aged between 45 and 60 years old	Community	Australia	Neighbourhood environment-focused web-based intervention group: Activities (stretching exercises, target heart rate calculator, walking program) links to relevant web resources goal setting and self-monitoring tool searchable database of local opportunities for physical activities events calendar walking-trail map PA profiles of each suburb personalised email advice news items email-based quizzes…	None reported	Bulletin board, bulletin board access to intervention group participants	self-reported walking and physical activity determined at week 0,12 and 26. Program use from website usage logs and self-reported use of website programs determined at week 12	26 weeks	0.123	The bulletin board was used by only one participant to post a message.	Results showed that both groups had an increase in physical activity and walking. However, the neighborhood group had a significantly greater increase in PA than comparison group. Also, the website use was greater among intervention participants. Intervention group participants maintained more of their initial increase in physical activity at week 26.	Positive	Social Cognitive Theory
32	43	Fingeld, 2008	randomised pilot investigation (no control)	" to evaluate the effectiveness of a web based self-guided treatment program for women with problem drinking habits who live in rural areas of Missouri."	Participants were randomised into either a standard treatment group or a web-based treatment group. Participants in the standard group were encouraged to contact the researcher by telephone whenever they had questions but could not contact other participants and were provided with a treatment booklet. The web-based group had access to online components consisting of reference and decision-making …	Alcohol consumption	newspaper and radio advertising	N=44	1	Web-based=20 ; Standard=24	Females aged 18 years old or older who maintained an alcohol consumption patterns of more than 3 drinks per day or 7 drinks per week for at least a year with access to an up-to-date computer system.	Daily life	USA	Standard treatment group: 48-page bound treatment booklet Contact to research by telephone Web-based treatment group: Online resources (Reference Modules, Decision-making Modules)	Personal Computer /Laptop, Computer with Internet Access	For web-based group: Asynchronous bulletin board, synchronous chat feature; private messages; (all features could be used to communicate with researcher and other participants)	Readiness to change problem drinking habits (using the Readiness to Change Questionnaire - RTCQ) Assessment of alchohol baseline problems	3 Months	0.34	No results were published about the usage of the bulletin board and chat features among participants and their effectiveness.	While there was a positive change in self-efficacy and a reduction in mean levels of drinking for both group, there were no statistically significant differences between the two groups.	Neutral	Harm reduction paradigm, Self-efficacy theory,transtheoretical model of change, motivational interviewing, cognitive behavioral skills therapy
33	44	foster, 2010	Quasi-experimental / Randomised cross-over study	"to demonstrate the value of using an online social application to record data, display feedback and facilitate on-topic discussion"	Participants were assigned to either an intervention group with access to a social-version of stepMatron- a facebook application to view and comment on each other's step data; or to control group with access to their own personal step data only . The conditions for each group was swapped once participants submitted 5 days of step activity.	Physical Activity	Personal contacts	n=10	0.9	I=5;C=5	Nurses working in a UK hospital , friends with each other and having each other on their Facebook's friendlist.	Workplace : hospital	UK	Self-monitoring (step count)	Pedometer	commenting, facebook, friends/ other participants progress (feeds), leaderboard /ranking table, online social network, Facebook app (Step Matron), data sharing : participants could view each other's step data, compare and post comments; social notification about other participants activities.	Number of steps	21 days (Participants submitted data 5 working days of step activity for each condition)	0	There was a high usage of the social features in the application including viewing each other's data and comparing with their own. Comments were also used by the participants.	9 out of the 10 participants had reported higher physical activity levels (step counts) for the social condition than non-social.	Positive	Not reported
34	45	Free, 2011	single-blind, randomised trial	To assess "the effect of an automated smoking cessation programme delivered via mobile phone text messaging on continuous abstinence"	Participants were randomised to either a a mobile phone text messaging smoking cessation programme (txt2stop) which provided motivational messages and behavioural-change support through text messages (SMS) or to a control group in which participants were sent text messages unrelated to quitting.	Smoking Cessessation	radio, bus billboards, and websites, and in newspapers, primary care centres, pharmacies, and smoking cessation services.	N=5792	0.449	I=2911; C=2881	Smokers aged 16 or older willing to quit in the next month	Daily life	UK	Intervention group: Motivational text messages and behavioural support via text-messages (SMS) Control group: Text-messages (SMS) unrelated to quitting	Mobile phone	peer-to-peer text message	Primary outcome: self-reported continuous smoking abstinence, biochemically verified at 6 months	6 months	0.046	No results were reported about the use and effectiveness of peer-to-peer messaging.	The abstinence significantly increased smoking cessation rates in intervention group compared to the control group.	Positive	Not reported
35	46	Frenn, 2005	Quasi-experimental	"to examine the effectiveness of an eight-session health promotion/ transtheoretical model Internet/video-delivered intervention to increase physical activity and reduce dietary fat among low-income, culturally diverse, seventh-grade students. "	Students from the intervention group were provided access to a password protected online system consisting of eight Internet sessions (40 min per session) with four 2- to 3-min videos along with computer-generated feedback and tailored individual feedback via emails. The control group had their usual assignments.	Physical Activity, Dietting / Nutrition	Students recruited via consent form sent to parents	N=103	0.67	I=43 students; C= 60	7th graders from six classes; ages 12–14;	School classroom	USA	For the Intervention group: Blackboard platform-delivered sessions with videos Computer-generated tailored feedback Individualised feedback by email Online workbook to record notes and responses	Desktop Computer in computer lab	message board /discussion board	Physical activity data was collected using the Child and Adolescent Activity Log. The Food Habits Questionnaire (FHQ) was used to measure the percentage dietary fat.	1 month	0.23	The use of the discussion board by participants was not reported.	Intervention participants who completed more than half the sessions increased moderate/vigorous physical activity compared to those in the control group. Similarly, they decreased their dietary fat by 0.8% while participants in the control group experienced no significant change.	Positive	Not reported, health promotion/ transtheoretical model
36	47	Freyne, 2010	Single group pre-post	To analyse the effect of "coupling an education content repository with a social networking platform for the purpose of assisting users to change their lifestyle."	Participants were all asked to interact with an online health social network (SOFA) which educational material and social networking/media features to promote healthy lifestyles.	Physical Activity, Dietting / Nutrition	Not reported	N=545	not reported	Single group	Healthy adults with families from Australia	live trial	Australia	Activity diary Self-reporting tools (food intake & physical activities) Content-repository- Web-pages related to healthy living (diet background and motivational information, recipes, exercices, menu plans and shopping lists and other health-related links) Individual activity feeds	Internet Access	adding friends/ buddy, blog, Forum, online social network (custom-built - SOFA), photo sharing, commenting, community activity feeds, user profile, message board, quiz, wall messages	Primary outcome: Engagement with the system Attitude towards control over health	3 weeks	not reported	User interactions with the system's social networking components amounted to 63% compared to 37% for the content. A good level of interactions with the forum was also noted where participants contributed posts related to diet and lifestyle (93%) and 54% of posts mentioned or included links to the content repository. A high correlation between the daily number of interactions on the social feature…	Website use decreased as the program went on.	Positive	Social Cognitive Theory
37	48	Fujiki, 2008	Experimental	To evaluate a phone-based gaming system (NEAT-o-Games) and investigate trends in behavioral change. //// Player chooses a couch avatar.	All participants were provided with a NEAT-o-Games set and were free to use the system.	Physical Activity	Flyers and e-mail advertisements.	N=10	0.8	Single group	Colleagues in the same organisational unit having a sedentary lifestyle.	Daily life	USA	Mobile-based games	Mobile phone, Sensor package (accelerometer, microcontroller and bluetooth communication module)	Researcher-assigned buddy (having similar BMI) to each participant to compete, status of race , avatars to represent self and buddy to display status; notification about progress compared to buddy	Application logs for analysis of user operation (physical activity record) Usability testing Behavioural trends through focus groups	4 weeks	0	Participants found that element of real-time competition introduced through the buddy assignment and game status features was very appealing.	Players who engaged consistently with the system showed higher physical activity levels compared to other groups of players and a good percentage sustained the increased level of activity over the four weeks duration.Two participants reported having lost weight and several others developed a walking-break behaviour in the office.	Positive	Not reported
38	49	Gala, 2008	experimental	" To develop an interactive Web site to help smokeless tobacco (ST) users to reduce or stop their ST use and pilot test it for feasibility, acceptability , and short-term outcomes."	All participants were assigned to a single group.	Smoking Cessessation	Mailed study consent forms to 3 colleges	N=18	not reported	Single group	Athletes having used Smokeless Tobacco within the previous 30 days , aged 18 years old or older, not enrolled in other tobacco cessation program and living in California.	Daily life	USA	Self-assessment and self-monitoring tools Digital diary Tailored emails for feedback Static education materials	Internet Access	Asynchronous Moderated Anonymised (for peers)Message Board (STOP Chew Cafe), Anonymised chat room (with trained cessation facilitator/moderator and peers and available at scheduled times only)	Tobacco use status Desire to quit Perceived quitting self-efficacy Acceptability and feasibility of website Abstinence from Smokeless Tobacco use in the past month	1 month	0.333	The participants reported finding the message board to be very helpful. No participants participated in the chatroom with the main reason being that it was available at scheduled times only which conflicted with their availability or they tended to forget about it.	All the participants who responded to the follow-up reported liking the website. The motivation levels of participants was found to have increased 4-fold while ST use per day decreased including one participant (8%) reporting to have quit smoking.	Positive	Transtheoretical Model of Change,Health Belief Model, Social Learning Theory
39	141	Gasser, 2006	Randomised trial	To compare "usage and acceptance of a mobile lifestyle coaching application with a traditional web application."	A total of four different arms were used; Participants were randomised into either a Smartphone application group (N=20) or a web-based group (N=20) with gender and age controls in place. The two groups were divided into two subgroups each. One subgroup (N=10) from the Smart Phone group and one subgroup(N=10) from the web-based group were assigned to two teams of five members each and the remaini…	Physical Activity, Dietting / Nutrition	Social networks	N=40	0.5	Smartphone group - Single players (N=10); Smartphone group - Team players (2 x N=5); Web-based group - Single players (N=10); Web-based group - Team players (2 x N=5)	Healthy males and females aged between 14 and 50 years old owning a mobile phone.	Field study	Switzerland	Smart phone application and web-based groups (both team and single players): Self-reporting tools ( nutrition and activity) Progress viewing (goal achievement) Receive messages, reminders (text message for smartphone group and email for web-based group) and questionnaires	Internet Access; Smartphone (for smartphone group) Desktop computer (for web-based group)	Smartphone and Web-based group (team players only): View other members status; View team status compared to other team (aggregated);	Self-reported goal achievements (through diary) Compliance with given tasks measured from server logs of all activities Subjective well-being and motivation (short online questionnaires) Usage and satisfaction a mobile lifestyle coaching application compared with a traditional Web application using the QUIS Questionnaire for User Interaction Satisfaction, conducted at the end of the study.	28 days	0	No significant differences were found between the groups having access to the social features (viewing and comparing teams' statuses). The researchers argued that this might have been due to the small sample size with participants having too varied demographic characteristics.	No significant differences were found in terms of physical activity goals or nutrition goals between the smartphone users and Web application users (either single users or team users). However, a significant difference was found in terms of success rate of female participants compared to males with the former having a higher rate than the latter with 14 women in the above-average category compare…	Neutral	Transtheoretical Model (stages of change)
40	50	Glasgow, 2003	RCT	"to evaluate the effects at 10 months following randomization of adding Tailored Self-Management (TSM) training and Peer Support (PS) maintenance components to a basic information-based Internet nutrition intervention."	Participants were randomised to one of three groups, namely, Information-only group which contains information with links, a tailored self-management group with online coaching and a peer support group which has the same features as the self-management group in addition to access to a message board.	Physical Activity, Dietting / Nutrition, Blood profiles	From 16 physicians (GPs) at 6 medical offices	N=320	0.531	not reported	Type 2 Diabetes patients diagnosed for at least 1 year having a phone	Home	USA	Basic Information group: In-home training (approximate two visits of 1-2 hours each) Library articles on diabetes and information from American Diabetes Association Automated dietary goal setting Online assessments Tailored self-management group: All features of the basic information group in addition to: online professional one-to-one advice and encouragement Feedback on dietary intake and colla…	Project-dedicated computer, Internet access	Peer-support group: professional monitored forum (researchers provided seed topics form time to time), live chat	Effectiveness of the intervention in terms of behavioural [Dietary outcomes - Kristal Fat and Fiber Behavior (FFB) scale and the BLock/NCI Fat screener; Physical activity - Physical Activity Scale for the Elderly], biological [changes in HBA~1c and lipid ratios] and psychosocial [assessed by the Diabetes Support Scale and the Center for Epidemiologic Studies-Depression Scale (CES-D)] outcomes eva…	10 months	0.18	The peer-support group having access to the forum used the website the most but the use rate difference with the non-peer-support groups decreased considerably between 7 to 10 months. The use of these features might have been affected by the inexperience of participants and limited sample size according to the researchers.	There were significant improvements in all conditions across all the groups. However, there was no statistically significant differences between them and usage dropped over time.	Neutral	Social Support Theory, Self-efficacy theory (tailored self-management)
41	51	Gold, 2007	RCT	"to investigate the effectiveness of a structured behavioral weight loss website (VTrim) vs. a commercial weight loss website (eDiets.com)"	Participants were randomised to either the VTRIM group or the eDiets.com group (control). Vtrim was described as a 6 month online therapist-led weight loss program that included behavioral strategies and self-management skills on diet and exercise after which participants participated in a subsequent 6 month online weight maintenance program that included the same features online. For the control…	Physical Activity, Dietting / Nutrition, Weight loss	Advertisements in a local Burlington, VT, newspaper	N=124	0.815	Intervention group- VTRIM (N=62); Control group - eDiets.com (N=62)	Participants aged over 18 years old with a BMI>25 and <39.9 kg/m 2 , and having regular access to a computer with Internet Access	Daily life	USA	Intervention group - VTRIM: online food database self-monitoring tools (weight, online journal for energy intake) Lessons feedback by email on homework questions and journal entries by therapist Control group - eDiets.com: Self-monitoring tools (weight) Automated feedback messages on weight loss progression tailored meal plans based on individual preferences recipes and grocery lists offered as a…	Desktop computer with Internet Access	Intervention group - VTRIM:weekly online meeting chat with trained therapists and other participants, discussion board for peer-to-peer and group support ; eDiets.com group: professional-facilitated online meetings(scheduled chats), all-hour chat rooms, discussion boards; mentor section for new members to team up with an experienced member (friending)	Primary: Change in body weight at 0, 6, 12 months using a beam-balance scale. Secondary: Dietary intake (measured using the Block Food Frequency Questionnaire and analysed using the National Cancer Institute Dietary Analysis System software), physical activity (using the self-report format of the Paffenbarger acitivity questionnaire), perceived social support (using the Perceived Social Support S…	12 months	0.71	Both groups had almost similar social media features but the changes in perceived group social support was twice as high in the VTRIM group compared to the eDiets.com group.	Analysis showed that the VTrim group, who received a structured, therapist-led behavioural online intervention, lost significantly more weight than the self-help commercial weight loss website, eDiets.com group at 6 months and maintained a greater loss at 12 months.There was decreased web usage from months 6 to 12 in both groups.	Positive	Not reported
42	52	Gotsis, 2013	Randomised crossover design	To develop an intervention which combines social networking and digital gaming features in the form of a Physical Activity diary and evaluate the effectiveness of social gaming features on adult participants’ physical activity and anthropometric measures.	Participants were randomised into either an experimental condition group or a control condition group with those in the first group starting with the "Diary+Game" version of the web-based intervention and the control condition group started with the "Diary" version. The versions were swapped for each group after week 8.	Physical Activity	Mass Email, flyers sent to all university staff, on a website	N=142	0.676	Diary + Game group (N=64); Diary group (N=78)	Participants were aged between 25 and 44 years old who were university staff (for egos only) having daily Internet access, owning a mobile phone and a social support network of at least 4 people.	Daily life	USA	Both versions (Diary only and Diary + Game) had a number of social media features in common and the following features: Contact points for technical support via email and phone. Daily reminders (email-based) The Diary + Game version had the following additional features: Display of points as rewards as rewards for updates Naming of virtual character Choice of virtual locations for the virtual cha…	Internet access	private message from participant to participant, Both versions (Diary only and Diary + Game):Posting of updates of Physical activities or setbacks viewable by other participants, Viewing of tag cloud of posted physical activities by all participants, Reviewing update history of egos and their alters, For the Diary + Game group:sharing of virtual character wellness activities in public updates, Ex…	Self-reported exercise frequency for all participants Anthropometric measures (BMI Fat percentage and fat mass) for all egos collected by trained staff.	13 weeks	0.387	While the results about specific social media features were not reported, those present in the Diary+Game version contributed in its effectiveness.	The Diary + Game version had stronger effects on participants' BMI and body fat along with a tend for increasing levels of physical activity compared to the version without social gaming.	Positive	Not reported
43	53	Graham, 2011b, a	RCT	" to determine the relative effect of Internet and Internet plus telephone treatment for smoking cessation on smoking abstinence among US adults."	Participants were randomized to one of three treatment conditions: (EI) enhanced Internet (EI+P) enhanced Internet plus proactive telephone counseling , or (BI) a static, information only basic Internet comparison condition.	Smoking Cessessation	Internet search engine and those who clicked on a link to quitnet.com	N=2005	0.511	EI (n = 651), (2) EI+P (n = 675), or BI (n = 679)	US residence, current smoking of 5 or more cigarettes per day, age of 18 years or older, and no prior use of the QuitNet Web site.	Daily life	USA	EI group: 6-month access to QuitNet.com including General information Interactive diagnostic tools Quit planning tools Online expert counseling EI+P group: All features from EI group and additionally the following: Telephone counseling from trained, experienced counselors BI group: Static information of content from QuitNet.com	Internet Access	adding friends/ buddy, Bulletin board, commenting, online social network (QuitNet), Private group, EI and EI+ P groups had access to the QuitNet social networking site with multiple social media features .one-to-one messaging (q-mail)	Demographics, smoking variables, and relevant psychosocial characteristics (ie, stress, depression, and social support) measured at basline through phone assessment Outcome metric : 30-day PPA determined at each follow-up(3,6,12,and 18 months)	18 months	0.318	No results on the use of social features were reported. However, both groups (EI and EI+P) which included social media features were more effective than the BI group consisting of static information.	The combination of internet and phone-based treatment (EI+P) outperformed the static (BI) and social network only (EI) interventions in terms of 30-day multiple point prevalence.	Positive	Not reported
44	54	Graham, 2014	RCT	"to decrease the prevalence of excessive pregnancy weight gain and excessive weight retention in the first 18 months postpartum in a socioeconomically and racially/ethnically diverse sample of women"	Participants were randomised to one of three groups: intervention during pregnancy only group, intervention during pregnancy and for 18 month postpartum and a control group in which participants received non-weight related health information and resources on project's website and on their mobile phone.	Physical Activity, Dietting / Nutrition, weight maintenance	From hospital-based obstetrics clinic and a large private practice.	N=1689	1	Intervention groups (N=1126), Control group (N=563)	Pregnant women aged between 18 and 35 years old	Daily life	USA	For intervention groups: Self-monitoring tool (record and view weight on Weight-gain tracker: text & graph-based and can be used via web-interface or phone text message) Goal setting tools (diet and physical activity) Online resources (strategies, self-monitoring and logistical tips related to diet, physical activity and weight) Tips sent by email to participants Control group and Intervention gr…	Internet Access, mobile phone	blog, commenting, likes, Available to all groups: Blogs (participants could post entries, comments and likes) comments(on blog entries and articles), Likes (for blog entries and resources/articles), Screen names and Avatars	Participants use and engagement with intervention features were analysed from data collected automatically by the website.	24 months	not reported	All the social media features were available to all participants.The blogs, aimed at building social support and influence normative and efficacy beliefs, were found to be the most popular feature among all participants with a total of 694 blog entries and more than 3000 comments. No other results for other social media features in terms of their use and effectiveness has been reported.	The usage of the intervention among participants was comparable to other weight-maintenance studies and higher than other published studies targeting pregnant women.	Positive	Not reported, ( could be social cognitive...)
45	55	Greene, 2013	RCT	to assess "the impact of a health-oriented OSN with accelerometer and scales on participant’s physical activity, weight, and clinical indicators."	Participants were randomised to either an OSN Intervention group or a control group. All participants were given printed lifestyle guidelines on diet and exercise. Those from the Intervention group were given access to the iWell OSN and given an accelerometer while the control group continued with their daily life normally.	Physical Activity, Dietting / Nutrition, weight loss	Recruitment among PeaceHealth Oregon employees and their family	N=513	0.899	I=180; C=169 (participants for full 6 months)	Healthy individuals aged between 18 and 79 years old who expressed concern about their weight or health in an online screener survey	Daily life	USA	Intervention group: Individual goal setting Receive motivational messages	Printed lifestyle guidelines on diet and exercise (all participants); Intervention group:Accelerometer, wireless weight scale	adding friends/ buddy, online social network ( health-oriented OSN, iWell), private message from participant to participant, Intervention group: OSN features (connect to friends, private message to friends (x15), public postings, view friends' posts, physical activity/steps, weight, compete against others in the network on number of steps	Usage of the iWell OSN (including number of messages sent among participants and number of uploads of accelerometer data) and relation to weight loss and physical activity Physical activity (used the Short Questionnaire to Access Health-Enhancing Physical Activity- SQUASH) Weight, cholesterol and truglycides (measured by staff at PeaceHealth Laboratory)	6 months	0.32	Participants who used the OSN features more, specially the sending of private messages tended to increase their time spent walking and lost more weight.Usage data for the different social media features was not reported.	The study provided evidence that the use of social media features (within OSNs) in combination with monitoring tools, can promote greater levels of physical activity and weight loss.	Positive	Not reported
46	151	Grimes, 2008	experimental	"To better understand how technology can help people share how they have tried to eat healthfully."	All participants were assigned to a single experimental group. Participants could access the 'EatWell' system by dialing a number from their phone and interact with it through their keypad and make audio recordings.	Dietting / Nutrition	Participants recruited at a YMCA ( a non-profit organisation providing services to local communities) branch in an urban, low-income community in Atlanta, USA.	N=12	0.667	Single group (N=12)	Individuals from a range of age groups (from the 18-24 age range to the 46-54 range with most of them being above 30 years old) having access to a mobile phone	Community	USA	System accessible from phones with audio-based menu/option presentations with keypad input.	mobile phone	Weekly SMS notification about updates (number of new memories shared by all participants), Peer memory sharing (Listening to others' memories; sharing own memories)	System usage (analysed from data such as date, time of access, memories listened to,etc, collected through system logs and interviews) Participants' perception of the system, sharing experiences (through interviews)	4 weeks	not reported	While the participants were happy to share their memories, there were some challenges that they reported facing, such as, ensuring what they shared was useful and interesting to others.	The participants enjoyed using the 'EatWell' system but to understand the effect of the intervention, a longitudinal study was suggested as future work. Participants reported that listening to memories made it easier to experience the emotion of the sharer than if they had to read text.	Positive	Grounded Theory analysis for interviews
47	56	HAINES-SAAH, 2015	experimental	"To determine the feasibility of engaging young adults in participating in user­ driven, online forums intended to provide peer support and motivate critical reflection about tobacco use and cessation among this high­ use, hard­ to­ reach population. "	All participants were given access to a private facebook-based group.	Smoking Cessessation	Adverts on Facebook, flyers, posters and magnets advertising the study, twitter page, adverts in campus newspapers, participants' referrals, posts on craiglist, emails sent to professional mailing lists	N=60	0.43	Single group used with varying numbers due to on-going recruitment process	Current cigarette smokers or who had quit within with previous year aged between 19 and 24 years old and living in British Columbia, Canada with Internet and Camera access.	Daily life	Canada	Weekly reminders to post and update status sent via facebook and email	Internet access, digital camera	commenting, facebook, likes, online social network, Private group, online photo group on facebook, posting photo, commentting on photo, sharing link, 'liking/thumb up' other posts; optional creation of anonymous profile account(privacy concerns)	tracking of online activity, survey and qualitative interviews Data analysed for recruitment, retention and participation; Qualititative analysis	12 weeks	0.2	The participants liked the peer-support aspects of the intervention and the fact that the group was private. Participants suggested the addition of polls and contests as well as more opportunities for interaction among members. Female participants posted photos more frequently and remained engaged for lengthier durations than their male counterparts.	Tobacco interventions targeting youth and young adults seemed to benefit from participants' engagement when embedded within existing OSNs.	Positive	Not reported
48	57	HAIRE-JOSHU, 2015	RCT	"to evaluate Balance Adolescent Lifestyle Activities and Nutrition Choices for Energy (BALANCE), a multicomponent obesity prevention intervention targeting postpartum adolescents participating in a national home visiting child development-parent education program."	Participants were randomised to either an intervention group or a control group. Those from the intervention group were given the 'BALANCE' program consisting of home visits by parent educators, school based classroom-group meetings and website activities while participants from the control group received the standard child development information.	Physical Activity, Dietting / Nutrition, Weight maintenance	Among adolescents enrolled in the PAT Teen Program	N=1184	1	I=694; C=490	Adolescents who were enrolled in the PAT Teen Program, were less than one year postpartum, and were not pregnant or planning to become pregnant.	Community	USA	Home visits by parent educators School-based classroom-group meetings Access to Balance website Online features (excluding social media features): Interactive lessons Goals settings with feedback Self-monitoring tool (nutrition intake through calorie calculator and progress tracking) Online resources and educational tips	None reported, Internet Access	blog, Blogging with other participants	Self-reported demographic data Height and weight measured by trained staff at baseline, post-test, and follow-up to calculate BMI. Dietary behaviors assessed using the Snack and Beverage Food Frequency Questionnaire (SBFFQ) Physical activity was assessed using a modified 3-Day Self-Administered Physical Activity Questionnaire	24 months (Phase I - basline to posttest: 12 months; Phase II - basline to followup: 24 months)	0.236	No results were reported in terms of usage and effectiveness of the blogging feature.	Participants from the intervention group were 89% more likely to maintain a normal BMI or improve their BMI by 12 months but this outcome was not sustained at 24months. Also those from the intervention group had significantly improve their nutrition intake in terms of fruits and vegetables.	Positive	Social Cognitive Theory, Ecological framework
49	58	Hales, 2014	Randomised trial	"to examine whether different types of posts differentially affect participant engagement and if engagement with social media enhances weight loss."	Participants were randomised to one of give groups representing different dietary approaches, namely: A vegan diet (excluded all animal products) , a Vegetarian diet (excluded all meat and sea food), pesco-vegetarian diet (excluded meat except seafood), semi-vegetarian diet (limited meat), or omnivorous diet (no foods excluded and acted as control).	Dietting / Nutrition	university and worksite listservs and newspaper advertisements	N=63	0.73	Not reported	Healthy adults with a BMI within the range 25.0 and 49.9kg/m2 having access to a computer with Internet access.	Community?	USA	Weekly group meetings for first 8 weeks for all participants except for those from the Omnivorous group. After first 8 weeks all 5 groups provided with monthly face-to-face group meetings Omnivorous group (control): monthly meetings Weight loss information via weekly email lessons	Personal Computer /Laptop, Internet Access	commenting, facebook, likes, poll, Private group, Private facebook groups for each Diet group (optional to join). Both participants and counselors could posts on the group; participants could view, 'like' , comment on posts.	Number of interactions on Facebook by participants (views to a post, likes, responses to posts from counselors, participant initiated posts and responses to participant-intiated posts. Demographic data was collected via questionnaires Height and weight were measured at baseline, 2, and 6 month by staff. Facebook post preference was assessed at 6 month through a survey Engagement with social media…	6 months (8 weeks of group meetings followed by 4 months of maintenance phase and group meetings)	0.206	49% of the participants joined the optional private facebook-based groups.There were no significant differences in terms of retention rates among those who joined or did not join the facebook groups. Participants who were high engagers in the facebook groups attended more maintenance meetings than those who were low engagers or did not join the facebook group. Polls posted by counselors were foun…	There was increase in terms of engagement with Facebook-based group features.	Positive	Social Cognitive Theory
50	59	Hansen, 2012	RCT	"To examine whether access to a website with individually tailored feedback and suggestions on how to increase P A led to improved P A, anthropometrics, and health measurements."	Participants were randomised into either an intervention group or a control group. Those from the intervention group were given access to a web-based intervention while the control group was not given any intervention.	Physical Activity	The Danish Health Examination Survery 2007-2008 (DANHES) conducted by sending invitation letters.	N=12287	0.648	I=6055; C=6232	Physically inactive adults	Community?	Denmark	Personal page (PA advice, personal profile) Training programs and general recommendations Self-recording of waist circumference, result of fitness and strenth test in personal profile Short activity calculator (for daily activities) Goal setting	None reported	Forum, Forum for participants to ask questions and for physiotherapist to answer; Separate forum for participants to share experiences , give tips or search for training partners	Primary outcome: Overall level of physical activity (analysed from self-reported physical activity) Secondary outcome: Measures of blood pressure, height,weight, body fat percentage and grip strength	6 months	0.365	The participant forum was not used at all while the forum for asking the adviser questions had only a few questions.	22% of the participants from the intervention group logged on the website once and only 7% of the participants logged on more than once which was attributed to forgetfulness to logging on the website. There was no significant differences between the intervention and control groups.However, active users of the webs-base intervention reported improved levels of physical activity.	Neutral	Stages of change, Theory of Planned Behaviour
51	60	Harvery-berino, 2004	Randomised trial	" To investigate the efficacy of an Internet weight maintenance program."	After following a 6-month weight loss intervention over interactive television, participants were randomised to one of three groups for comparing a Web-based intervention versus two in-person interventions, namely, (IS) Internet support that consisted of weekly emails, Internet chat sessions with therapist/other participants, and self-monitoring tools, (F-IPS) frequent in-person support (biweekly…	Physical Activity, Dietting / Nutrition, Weight loss	Newspaper advert	N=255	0.82	F-IPS(N=77); IS(N=77);M-IPS(N=78) Randomised	Overweight but otherwise healthy individuals aged at least 18 years old ,with a BMI >= 25 KG/m2 and having access to a computer with Internet access.	Community	USA	F-IPS Biweekly in-person meetings led by therapist Self-monitoring diaries Phone calls during no-meeting week from therapist Self-monitoring data (calorie intake, exercise energy expenditure and weight) submitted by postcards Earn points by meeting goals convertible into lottery tickets Phone contact with peers IS Biweekly online meetings led by therapist Self-monitoring tools on website Video-ba…	Computer with Internet Access	Bulletin board, chat room, private message from participant to participant, For IS group: Online meetings with therapist and peers in chatroom and video conferencing at scheduled time or pre-arranged time between participants, private communication among participants by email, Questions posting on bulletin board	Change in body weight measured using a balance-beam scale Attendance at group meeting sessions Adherence to self-monitoring goals (number of weeks dietary intakes recorded either online or by postcards) Energy intake (measured using the Block Food Frequency Questionnaire) Calories expended in physical activity (using the Paffenbarger Physical Activity Questionnaire) Acceptability of intervention …	12 months	0.24	Participants from the F-IPS group had a significantly higher attendence to meetings (face-to-face) compared to those from the IS group (online chatroom-based meetings). Usage data for the bulletin board was not reported.	Analysis showed no significant differences among the groups in weight loss from baseline to 18 months. The results also demonstrated that the Internet was could be an effective medium for promoting long-term clinically significant levels of weight loss.	Neutral	Not reported
52	61	Harvey-Berino, 2002	RCT	"to assess the feasibility and acceptability of conducting a weight maintenance program over the Internet."	After completing a 15-week behavioural weight control intervention, participants were randomised to one of three groups with varying support strategies to promote weight loss/maintenance : (I) Internet support that consisted of biweekly emails and online chat sessions with therapist, (TL) in-person support that consisted of biweekly meetings with study staff, (C) no contact control group.	Physical Activity, Dietting / Nutrition, Weight loss maintenance	Newspaper advert	N=44	0.804	TL (N=14); I(N=15); C(N=15)	Healthy individuals aged least 18 years old weighing 30 pounds or more above ideal body weight and having access to a computer with Internet access.	Community	USA	TL: Biweekly in-person meetings led by therapist Self-monitoring diaries Phone calls during no-meeting week from therapist Self-monitoring data (calorie intake, exercise energy expenditure and weight) submitted by postcards Earn points by meeting goals convertible into lottery tickets Phone contact with peers I: Biweekly online meetings led by therapist Self-monitoring tools on website Video-base…	Computer with Internet Access	chat room, online meetings, private message from participant to participant, For Internet group: Online meetings with therapist and peers in chatroom at scheduled time, private communication among participants by email, Questions posting on bulletin board	Change in body weight measured using a balance-beam scale Attendance at group meeting sessions Adherence to self-monitoring goals (number of weeks dietary intakes recorded either online or by postcards) Energy and total far intake (analysis of food diaries by trained coders) Calories expended in physical activity (using the Paffenbarger Physical Activity Questionnaire) Acceptability of interventi…	9 months	0.04	There was no significant difference in the number of peer support contacts between groups but attendance to the online meetings was lower compared to the TL group's face-to-face meetings. Participants reported that not knowing their peers in the chat rooms before the sessions started hindered their participation. No usage data for the bulletin board was reported.	Attendance among participants from the TL group was higher than the Internet group. However, there was no significant difference in terms of weight loss between TL and I groups. The researchers concluded that the Internet could be a viable alternative for maintaining contacts with patients to facilitate long-term behavior change.	Positive	Not reported
53	62	Harvey-Berino, 2002b	Randomised trial	"to test a novel approach to sustaining long-term contact with individuals following participation in a structured behavioral weight loss program. We hypothesized that individuals in the Internet condition would maintain more weight loss than those in the comparable in-person condition."	After following a 6-month face-to-face obesity treatment, participants were randomised to one of three groups for comparing a Web-based intervention versus two in-person interventions, namely, (IS) Internet support that consisted of weekly emails, Internet chat sessions with therapist/other participants, and self-monitoring tools, (F-IPS) frequent in-person support (biweekly), (M-IPS) minimal in-…	Physical Activity, Dietting / Nutrition, Weight maintenance	Newspaper advert	N=122	0.852	IS (N=40); F-IPS (N=41); M=IPS 9N=41)	Overweight but otherwise healthy individuals aged at least 18 years old ,with a BMI >= 25 KG/m2 and having access to a computer with Internet access.	Community	USA	F-IPS Biweekly in-person meetings led by therapist Self-monitoring diaries Phone calls during no-meeting week from therapist Self-monitoring data (calorie intake, exercise energy expenditure and weight) submitted by postcards Earn points by meeting goals convertible into lottery tickets Phone contact with peers IS Biweekly online meetings led by therapist Self-monitoring tools on website Video-ba…	Computer with Internet access	For IS group: Online meetings with therapist and peers in chatroom at scheduled time or pre-arranged time between participants, private communication among participants by email, Questions posting on bulletin board	Change in body weight measured using a balance-beam scale Attendance at group meeting sessions Adherence to self-monitoring goals (number of weeks dietary intakes recorded either online or by postcards) Energy intake (measured using the Block Food Frequency Questionnaire) Calories expended in physical activity (using the Paffenbarger Physical Activity Questionnaire) Acceptability of intervention …	12 Months	0.24	Online meetings using chatroom had lower attendance level than face-to-face meetings. No data about the bulletin board usage was reported.	There was no significant differences between the groups in terms of weight loss during the treatment phase. However, the IS group gained significantly more weight during the first 6 months of the maintenance phase. All groups increased PA during face-to-face treatment (baseline ); only in-person support maintained an increase at end of the maintenance phase.	Negative	Not reported
54	63	Harvey-Berino,2010	RCT	"To evaluate the efficacy of an Internet behavioral weight loss program; and determine if adding periodic in­person sessions to an Internet intervention improves out comes."	Participants were randomised to one of 3 groups, namely, an Internet group, an InPerson group and a hybrid (Internet + InPerson) group. All the groups have weekly meetings (online chat groups for the Internet and Hybrid groups and face-to-face for the InPerson group).The Hybrid group also had a face-to-face meeting once a month replacing an online meeting session.	Physical Activity, Dietting / Nutrition	Participants recruited from 2 clinical centres	N=481	0.93	InPerson (N=161), Hybrid(N=158), Internet(N=162)	Overweight but otherwise healthy adults with BMI between 25 and 50 kg/m2 and having access to a computer with an Internet connection.	Outpatient clinical centres	USA	All groups had the following common components: Behavioral lessons personalised counselor feedback on progress on dietary and physical activity goals Additionally, the groups had either online or face-to-face weekly meetings Internet and Hybrid groups: Weekly online meetings (for Hybrid, a face-to-face meeting was held once a month and there were online meetings for the remaining weeks) Access to…	Printed Manuals / Guide books, InPerson group: Calrorie and Fat counting book	Bulletin board, chat room, online meetings, Scheduled weekly meetings Chatrooms (participants and counsellor) and a bulletin board on Calorie King	Body weight (kg) and BMI at baseline and 6 months. Behavior (self-reported dietary intake using a self-report food frequency questionnaire, Block Version 98.2 and self-reported physical activity was assessed using the Paffenbarger Physical Activity Questionnaire ) Process data (Session attendance and self-monitoring journal submissions recorded by counselors and perceived social support using the…	6 months	0.04	Usage for the chatroom was comparable to that of face-to-face meeting attendance while no usage data has been reported for the bulletin board. However, in terms of perceived social support, participants from the online groups felt that other members were significantly less supportive when compared to the social support perception reported by InPerson group participants.	Analysis showed that weight loss for participants in the InPerson group was significantly greater than both the Internet and Hybrid conditions. There was no difference in terms of meeting attendance between all three groups and similarly weight loss difference between the Internet and Hybrid groups was not significantly different.	Negative	Not reported
55	64	Helander, 2014	Observational Study	"to assess the factors related to sustained use of a free mobile app (“The Eatery”) that promotes healthy eating through photographic dietary self-monitoring and peer feedback."	Single group of users.	Dietting / Nutrition	Existing users, People who had downloaded the "The Eatery"app and used it at least once between October 2011 and April 2012	N=189770	not reported	Single group	English speaking individuals having access to an iPhone with Internet Access	Daily life	Worldwide	Automated feedback on the user’s past eating behavior and progress Information on most frequent eating locations	Smartphone, iPhone with digital camera	commenting, likes, follow other users, rate pictures of other users, peer feedback (through picture comments, likes and ratings), post and view pictures (shared with all other others), social comparison (aggregated?) of progress (in terms of ratings compared to other users)	Usage activity (number of pictures posted, usage period and ratings given by peers) Context of use (Registration time and dietary preference) Self-evaluation (own healthiness rating and picture description length) Peer feedback (Average healthiness rating, number of ratings, comments, likes and difference to peer ratings)	Data collected from October 15, 2011, and April 3, 2012	0.8639	Active users received more feedback from peers in terms of comments, likes and ratings but total percentage of comments and likes were low (4% and 15% respectively).	Adherence was very low with more than 86% of individuals downling the app either not posting any picture or posting only 1 picture.Users with strict diets were more likely to be actively engaged. According to the researchers, this could be due to the application being marketed as a weight loss app but instead focuses on healthy eating, thus, attracting users with no interest in dietary improvemen…	Neutral	Not reported, self-regulation techniques of self-monitoring and feedback
56	65	Herring, 2014	RCT	"To examine the feasibility, acceptability, and initial efficacy of a technology-based weight loss intervention for urban, low-income mothers"	Participants were randomised to either a technology-based intervention group or a usual care group. Those from the intervention group were provided given a weight-loss intervention via phone calls, text messages and facebook private groups while the control group	Physical Activity, Dietting / Nutrition, Weight loss	Recruited from waiting rooms of two outpatient practices (obstertrics, pediatrics)	N=18	1	I=9; C=9	Ethnic minority, socioeconomically disadvantaged women having given birth within last 2 weeks to 12 months, aged above 18 years old , having weight at enrollment exceeding early pregnancy weight by at least 5kg and owning a mobile phone.	Outpatients	USA	Intervention group: Goal setting Self-monitoring through text message Bi-weekly problem solving session with coach by phone Skills training and self-monitoring training through text messaging and facebook Daily tailored feedback based on weight-related strategy through text message. Reminder text messages for self-monitoring Automated personalised feedback for self-monitored data Raffle entry as …	For intervention participants: calorie guide, digital scale, pedometer, phone	commenting, facebook, likes, online social network, Private group, Winners of raffle announced in facebook private group, Private facebook group used as forum for sharing links, videos,photos, asking questions, status updates by participants and researchers.	Primary outcome: Change in body weight (kg) at 14 weeks from baseline; Secondary outcomes: Changes in weight related dietary and physical activity targets self-reported via questionnaires and relationship between adhrerence to the intervention with weight loss among intervention participants	14 weeks	0.056	80% of the participants from the intervention group found text messages, Facebook posts and coach calls as extremely useful. However, no usage data about the social media components and their impact was reported.	Participants from the intervention group had significantly greater weight loss compared to those from the usual care (control) group. Those from the intervention group had also improved their nutrition intake with greater reductions of sugary drinks and chips consumption compared to the control group. No differences were found in terms of physical activity between the two groups.	Positive	Not reported
57	66	Hester, 2009	RCT	"To evaluate the effectiveness of a Web-based moderate drinking intervention"	Participants were randomised to either a web-based intervention group or a control group. Both groups were given access to resources on a website (Moderation Management) and signed up for online support group discussions via an electronic mailing list (listserv). Additionally, the intervention group was given access to the Moderate Drinking (MD) web application.	Alcohol consumption	Newspaper advert	N=80	0.56	I=38; C=42	Heavy drinkers aged 21 years old or older interested in moderating their alcohol consumption and having access to a computer with Internet connection at home.	Home	USA	Both the control and intervention groups: Access to online resources on Moderation Management website including face-to-face meetings, online meetings, an electronic mailing list, self-help book Intervention group: Goal setting tool Self-monitoring (drinking) Personalised feedback relative to goals and self-monitored data	Computer with Internet Access	For both groups: Online meetings, Electronic mailing list	Quantity/frequency of drinking at baseline, 3,6 & 12 month (using the Brief Drinker's Profile) Consequences of drinking (using the Drinker's Inventory of Consequences) Symptoms of alcohol dependence (using the Severity of Alcohol Dependence) Motivation of change (using the Stages of Change and Readiness and Treatment Eagerness Scale) Social support (using the Interpersonal Support Evaluation List)	12 Months	0.14	Seven participants (six from the intervention group and one from the control group) sought help from their social support group. Since both groups had access to the same social media features, their effect could not be compared.	At the 3-month follow-up, both groups significantly reduced their drinking. Both groups also significantly reduced their alcohol-related problems. Compared to the control, the experimental group had better outcomes in terms of percent days abstinent.	Positive	Not reported
58	67	Holtz, 2014	Randomised crossover trial	To test the "feasibility and user satisfact ion with three low­cost , home­based diet and exercise programs among OIF/OEF Veterans"	Participants were randomised to one of three groups with each group based on a specific program. Each participant used two out of the three programs for six weeks each.	Physical Activity, Dietting / Nutrition, Weight loss	Recruitment was done with the help of social workers who advertised the study in newsletters, flyers were posted in several locations, through referals by primary care providers	N=26	0.334	First Intervention [SP(N=9); BMF (N=8); P90X (N=9)]; Second Intervention [SP(N=5); BMF (N=8); P90X (N=7)]	War veterans who served in Afghanistan or Iraq, being able to walk for 100 yards, using computer with high-speed Internet access on a daily basis and owing a DVD player.	Home	USA	SparkPeople (SP): Access to SparkPeople website Social support-based site focused on diet and exercise-focused Online resources ( recipes, viewpoints, exercising tips) Self monitoring/tracking tool (food, physical exercises) Moderated Discussion group Online video-based guide for using the site BodyMedia FIT (BMF): Access to BodyMedia FIT website Upload of data from BodyMedia FIT device to websit…	BMF group: BodyMedia FIT (measure resistance exercise); P90X group: Exercise and nutrition guides, Resistance bands; Participants from all three groups were given four posters (consisting of brief messages and reminders to encourage healthy behavior)	SP (Moderated Discussion group ); P90X(Online support group managed by P90X, Online Social Networking site (P90X proprietary OSN),	Demographic data collected as part of baseline assessment. Five primary themes were identified through qualitative analysis, namely, social support, objective monitoring, structured activity, issues related to awareness or understanding and point-of-decision prompts.	12 weeks ( two consecutive interventions of 6 weeks each)	0.269	Female participants were more likely to use and engage in the online communities (through group discussions) while males had the perception that the social media features in the SparkPeople program was more geared towards women. Most of the participants read posts and comments without actively participating through posting/commenting. None of the participants used the online social network site a…	The SparkPeople program had the highest satisfaction from participants and weight loss results which uses social support. Participants found that online support was helpful and informative in their behaviour change. Interventions primarily focused on exercise were perceived to be too difficult by many participants.	Positive	Grounded theory for Interview analysis
59	68	Houston, 2008	Pre-post study design	"To evaluate a smoking-cessation intervention through a two-phase study"	Two batches of participants were recruited with the first batch assigned to an a web-based smoking-cessation intervention and the second batch assigned to the same intervention but with a new introduction added to the website.	Smoking Cessessation	Google adverts	Phase 1 (N=126), Phase 2 (N=105)	Phase 1(75.4%), Phase 2(64.8%)	Phase 1 (N=126), Phase 2 (N=105)	Smokers	Daily life	USA	Phase 1: User profile (not visible to peers) Self-management (Information and FAQs, Goal setting [quit date]) Family Help (Information related to family and friend support) Information about talking to your doctor Other online resources Phase 2: Similar features to Phase 1 with a motivation introductory page added Ask the expert component Personal Story (story from former smoker) Quiz	Internet access	For Phase 2: Peer support forum,	Baseline data (including age, sex, ethniticty, location, readiness to change and prior quit attempts using questionnaire) User tracing (hits per session to different modules in the intervention, total session time from times of first click to time of last page clicked) Proportion of users who had quit smoking at one-month follow-up. Rates of talking to family and seeking treatment from health car…	2 months (1 month for each phase)	66% (62% for Phase 1 and 70% for Phase 2)	The percentage that the support forum had been used was 16%. The impact of the social media feature on its own was not reported.	After introducing a motivational introduction, participants used the social support and treatment seeking modules more often (50% & 56% respectively compared to 28% & 33% in phase 1). With other features added in Phase 2, participants spent more time per session (median of 18min compared to 8 min in Phase 1).	Positive	Social Cognitive Theory, Health belief model (HBM), Transtheoretical model of change
60	69	Hurling, 2007	RCT	"to evaluate the impact of a physical activity program based on the Internet and mobile phone technology provided to individuals for 9 weeks."	Participants were randomised to two groups; namely, a web-based physical activity intervention group and a control group. Those from the intervention group were given access to interactive Website that consisted of goal-setting and self-monitoring applications along with mobile phone messages and feedback while participants from the control group received no support or feedback.	Physical Activity	Market research agency	N=77	0.66	I=47; C=30	Healthy individuals aged between 30 and 55 years old with a BMI between 19 to 30 and not vigorously active. They also had to live within 50km of the study center in Sharnbrook, Bedfordshire, United Kingdom, have access to the Internet and be a mobile phone user.	Daily life	UK	Control group: Physical activity monitoring via wrist-worn bluetooth Actiwatch Accelerometers Verbal advice about recommended physical activity levels Intervention group: Physical activity monitoring via wrist-worn bluetooth Actiwatch Accelerometers Planning / Diary tool for weekly scheduling of physical activity Email and/or mobile phone reminders for physical activities planned Automated feedba…	Both intervention and control groups were given Bluetooth wrist-worn devices (including an accelerometer); Internet access, mobile phone	Chatroom style message board in intervention group	Primary: Change in moderate physical activity before and after 9 week intervention (using the longer version of the International Physical Activity Questionnaire and the wrist-worn accelerator) Secondary: Changes in weight, percent body fat (measured by bioeletrical impedance scales), height,and resting blood pressure	9 weeks	0	The chat-room style message board was among the most frequently used components of the system. The impact of this social media feature on its own was not reported.	A significant increase in physical activity was observed in the intervention group over the control group. Similarly, participants from the intervention group lost more percent body fat compared to the control group.	Positive	social psychological theories (Social Comparison, Decisional Balance, Elaboration Likelihood,and Goal)
61	70	Hwang, 2014	Online Survey	"To test the hypothesis that the frequency of using social media tools (structural support) is directly related to perceptions of Encouragement, Information and Shared Experiences support (functional support)."	Participants were assigned to a single group for the survery.	Physical Activity, Dietting / Nutrition, Weight loss	Existing users, Members of an online weight loss programme (SparkPeople) where emailed invitations and posting of messages on discussion forums.	N=187	0.95	Single group	Individuals registered on SparkPeople, members for at least three weeks and logged in within previous 24 hours.	Daily life	Worldwide		None reported	blog, Forum	Perception of Encouragement (motivations, congratulations) Information (advice, tips) Shared Experiences (belonging to a group)	Not available	Not available	Participants who regularly (at least weekly) used social media features were five times more likely to experience Encouragement Support compared to less frequent users.	The analysis showed that social media use predicted Encouragement support but not Information or Shares Experiences support.	Positive	Inductive grounded theory approach for analysis of surveys, interviews and forum messages.
62	71	Irwin, 2013	RCT	"To examine the impact of exercising alone, compared to exercising conjunctively with an Internet partner, both with and without encouragement , on exercise persistence and secondary psycho-social outcomes (Self-efficacy, enjoyment, exercise intention)"	Participants were randomised to one out of three groups, namely, a partner with encouragement group, a partner without encouragement group and an individual group (control) x 2(performance block: Block 1 & Block 2) factorial design.	Physical Activity	Online and face-to-face recruitment from the campus of Michigan State University	N=115	0.496	First wave: Individual (N=26), With Encouragement (N=47); Wave 2: Individual (N=9),No Encouragement (N=25),With Encouragement(N=8)	Students with no physical injuries that could prevent or obstruct their performance during an isometric plank exercise.	Laboratory on University campus	USA	Briefed through video demonstrating exercises Feedback on performance after each exercise	PlayStation 2 System with Eye Toy camera, TV monitor	For With and Without Encouragement groups: Virtual buddy/partner forming team, Controlled video call with buddy; Shared (manipulated) performance data of buddy shared with participant; For with Encouragement group: Virtual buddy provided verbal encouragements	Duration of Exercise (in seconds) Self-Efficacy (Task self-efficacy measures using a scale developed for specifically for the current program using online questionnaire) Ratings of Perceived Exertion (Measured using the 6-20 version of the Borg RPE scale) Task Enjoyment (measured using a short 8-item version of the Physical Activity Enjoyment Scale (PAES) using online questionnaire) Intention to …	Varied from participant to participant	0	Having a virtual partner helped participants to exercise longer. But encouragements from a stronger partner had a negative impact on the participants' performance.	Participants from the two team-based groups exercised significantly longer than those from the Individual group. Those from the 'with encouragement' group had shorter exercise duration when the more capable partner gave verbal encouragements compared to the 'no encouragement' group. Therefore, encouragements from stronger partners tended to mitigate the gains of team-based exercising.	Positive	Not reported
63	72	Japuntich, 2006	RCT	"To evaluate the impact of the program (CHESS SCRP) in an efficacy evaluation context"	Participants were randomised to either an intervention group or a control group. The control group included 9 weeks of twice daily bupropion SR (150mg), counselling sessions and follow-up visits. Similarly, those from the intervention group had bupropion SR, Counselling sessions and followup visits in addition to a web-based intervention (CHESS SCRP).	Smoking Cessessation	Billboards, bus interior posters, flyers, television advserts, press releases	N=284	0.549	I=140; C=144	Smokers aged 18 years old or older and motivated to quit smoking	Home	USA	Ask-an-expert service Both the intervention and control groups: 9 weeks of twice daily bupropion SR (150mg) counselling sessions follow-up visits. Intervention group: Access to CHESS SCRP website for 12 weeks with the features below: Check-in (brief entry assessment whenever participants log-in on the website) with progress graph Information on quitting smoking Ask the Expert service Self-therapy…	Desktop Computer, Dialup Internet connection	For intervention group: Discussion group , chat room with counseller available for 2 hours daily	Smoking status (7-day point prevalence using expiratory breath CO test) Nicotine Dependence (using the Fagerstrom Test) Symptoms of Depression (using the The Center for Epidemiological Studies Depression Scale)	12 months	0.423	Usage data of social media features and their direct impact was not reported.	No statistically significant differences between the intervention and control groups were found in terms of abstinence rates. However, there was a relation between the website use and abstinence rates.	Neutral	Cognitive Behavioural therapy
64	73	Johnson, 2011	Retrospective cohort/audit	To examine the "associations between several aspects of programme engagement and weight loss in (an Internet-based weight loss programme)."	All participants were assigned to a single group for analysis	Physical Activity, Dietting / Nutrition, Weight loss	Existing users, Individuals enrolled in Nutracheck: a direct-to-consumer Internet weight loss programme	N=3621	0.823	Single group	Individuals who joined the programme between july 2005 and november 2008 and who paid at least 1 month’s subscription to the Nutracheck internet weight-loss programme. They should also have recorded atleast two weights in a 28-day period.	Daily life	|Participants worldwide (researcher from uk?)	Self-monitoring (Online food and exercise diaries) Progress tracking (charts) Goal setting (chosen rate of weight loss) Health and nutritional information	None reported, Internet Access?	Forum	Percentage weight loss (using first and last weights recorded on the website( Duration of programme use (Calculated from number of days between first and last recorded weight) Number of days diet/exercise diaries used Online forum posts Self-reported weight and height at registration to calculate BMI	Data for Participants joining the programme between july 2005 and November 2008	not applicable	Active forum participation was more popular among women with almost twice the number of women posting messages compared to men (35% vs. 19%). There was no significant link between use of online forums and percentage weight loss among male participants while small effects associated with their use were observed among female participants.	Male participants remained registered for lengthier periods than female participants. Similarly, male participants were more likely to achieve clinically significant weight loss. Overall, the study demonstrated that engagement with self-monitoring and support tools in Internet-based, self-guided weight loss intervention could be associated with effective weight control.	Positive	Not reported
65	74	Johnston, 2012	Controlled Trial	"To explore the effectiveness of a virtual-world weight loss program relative to weight loss and behavior change."	Participants were recruited to two weight loss programs, namely, Club One Island's, a virtual-world-based program and face-to-face program.	Physical Activity, Dietting / Nutrition, Weight loss	Email and newsletters	N=62	83.3% (45/54)	Virtual group (N=38); Face-to-face (N=24)	Overweight individuals older than 18 years old and with BMI >= 25 kg/m2 having access to a computer with Internet access.	Daily life	USA	For virtual world group: Online virtual world (Second Life) Access to professional team Online education within virtual world Email access to instructors Details not reported for face-to-face but indicated to have comparable alternatives.	None reported, Computer with Internet Access for virtual world group	adding friends/ buddy, online meetings, online social network, private message from participant to participant, virtual world, 3D Avatar visible to self and peers; virtual social activities (physical activities, encouragement room, virtual classes in nutrition, movement and healthy habits)	Primary: BMI Secondary: Health, sleep, physical activity, self-efficacy, fruit and vegetables, breakfast, weight efficacy	12 weeks	0.129	Based on the interviews of participants, some evidence was found that social support components were related to the outcomes.	Participants from both groups lost significant amount of weight without any significant differences between the two groups. Similarly, there were significant improvements across all of the variables for the virtual world group.	Positive	Social Cognitive Theory
66	75	Jones, 2008	RCT	To investigate "the use of an Internet-facilitated intervention for weight maintenance and binge eating in adolescents. "	Participants were randomised to either a StudentBodies2-BED (SB2-BED) group or a wait-list control (WLC) group. Those from the WLC group were offered the program at the 9-month follow-up assessment.	Physical Activity, Dietting / Nutrition, Weight Maintenance	Flyers, presentations in health education and physical education classes at high schools, student rallies, freshmen orientation and parent back-to-school night.	N=105	0.695	I=52; C=53	Students (9th–12th grade)	Daily life	USA	Self-monitoring journals (Dietary intake, physical activity, weight, personal thoughts, goals) Paper-based monitoring forms Weekly letters to reinforce program participation and motivate participants Optional face-to-face meetings with mentor for cohort 2.	Internet Access?, Handbook developed for parents	Asynchronous moderated discussion group (Forum)	BMI Binge Eating Behavior (Using semi-structured diagnostic interview) Dietary Fat and Sugar Intake (using the PACE+ dietary fat screening measure) Depressive Mood (Using the Center for Epidemiologic Studies Depression Scale) Program Adherence (Calculated as the mean number of content screens accessed per week)	16 weeks (9 months followup)	0.17	Active participation (postings) in the discussion forum was low compared to the other components. No other data about its usage and impact was reported.	Participants from the intervention group had a lower BMI from baseline assessment to followup assessment compared to the control group. Similarly, those from the intervention group reported significant weight and binge eating episode reductions.	Positive	cognitive-behavioral principles from the self-help manual for binge eating disorder by Fairburn
67	76	Jones, 2014	Uncontrolled feasibility study using parallel nonrandmised design	To "describes an online program, StayingFit, which has two tracks for universal and targeted delivery and was designed to enhance healthy living skills, encourage healthy weight regulation, and improve weight/shape concerns among high school adolescents."	Participants who had a BMI > 85th percentile were assigned to the weight management (WM) track of StayingFit while those with normal weight were offered the healthy habits (HH) track.	Physical Activity, Dietting / Nutrition, Weight maintenance	Invitation letters sent to 12 highschools	N=336	0.595	WM Track (N=111),HH Track (N=225)	Students (9th Grade).	Classroom and home-based	USA	Self-monitoring logs (food intake, physical activity, weight-for WM track) Sessions (each session consisting of online information) Learning Questions (Questions after each session) Parent materials sent by email weekly or as hardcopy newsletters Teacher materials (StayingFit Program FAQs)	None reported, Internet Access?	Monitored discussion group (topics seeded by researchers through questions)	Primary: Anthropometric measures ( at baseline measured by teachers and at post treatment, self-reported). BMI was calculated. Secondary: Weight and shape concerns (at baseline and post-treatment using the Weight Concerns Scale and the CDC Youth Risk Behavior Survey)	12 weeks	0.155	No data about the use and impact of the moderated group discussion (forum) was reported.	There was a decrease in terms of BMI percentile and zBMI among participants in the weight management (WM) track. However, there was no significant change in terms of BMI percentile and zBMI among participants from the the healthy habits (HH) track. A decrease in weight/shape concerns was noted among participants from both tracks who had elevated weight/shape concerns at baseline. There was an imp…	Positive	Not reported
68	77	Kass, 2014	RCT	"to investigate whether a guided discussion group improved program efficacy in reducing weight and shape concerns associated with participation in the 8-week Student Bodies intervention".	There were four intervention cohorts with each comprised of 16-23 individuals to which participants could be randomised. Participants randomised to the "guided discussion group" condition were given access to an online guided discussion group.	Physical Activity, Dietting / Nutrition	Campus and community flyers, email advertisements from university student groups, referrals from campus health centers, email or telephone contacts based on referrals from Volunteers for Health (research participant database), Facebook, Word of mouth	N=151	1	With Dicusssion Group (N=74); (No Discussion group (N=75); 2 participant did not receive interventions	Female individuals aged between 18 and 25 years old who were considered at high risk (a score at or above 47 on the Weight Concerns Scale or endorsement of some statements irrespective of score) for eating disorder onset.	University Campus?	USA	Sessions (21 pages in length) Weekly exercises and journal log prompts	None reported, Internet Access	For guided discussion group: Asynchronous, online guided discussion group (Forum)	Disordered eating attitudes (Assessed using the Weight Concerns Scale (WCS)) Evaluation of number of episodes of objective and subjective binge eating and purging behaviors( using the Eating Disorder Examination-Questionnaire) Symptoms of depression (using the Beck Depresstion Inventory II questionnaire) Motivation and confidence (using the Motivation and Expectation Scale) Body Composition (BMI …	8 weeks	0.265	There was significantly more engagement in terms of time spend using the program by participants from the group with guided discussion group compared to the group without discussion.	There was a significant reduction in weight/shape concerns among participants randomised to the 'guided discussion' group compared to the 'no discussion' group. There was no other significant difference between the two conditions in terms of binge episodes	Positive	Not reported, cognitive-behavioral therapy techniques
69	78	Kelty, 2012	RCT	"to report the feasibility and preliminary outcomes of the GRASP-IT (Girls Recreational Activity Support Program Using Information Technology) pilot study."	Participants were randomised to either an intervention group or a control group. Those from the intervention group were given the GRASP-IT intervention while the control group participants continued with their existing school sport program.	Physical Activity	Secondary schools in Australia were appproached to take part in the study.	N=52	1	I=29; C=23	Female students enrolled in Year 10 during the 2009 with a mean age of 15.7 +/- 1.5 years old.	School-based (secondary level)	Australia	Intervention group: Phase one -Face-to-face program (information session followed by physical activity) Phase two - Online support component using OSN Both groups: Text message (SMS) as reminder to switch on pedometer	Pedometer, All participants wore pedometer	facebook, online social network, Intervention group: Private group, online 'wall' discussion to report/comment on physical activities posted weekly	Primary: Physical activity (measured from pedometer data) Secondary: BMI and cardio-respiratory fitness (CRF)	12 weeks (and 3 months followup)	0.67	The participants reported a preference for a different OSN platform (Myspace) rather than the one used in the study (Facebook) and engagement with the social media components was low.	There was no significant difference in terms of physical activity level between the intervention and control group although a small increase was noted in the former. Similarly a non significant reduction in BMI observed in the Intervention group while the control group had no changes.	Neutral	Social Cognitive Theory, target social support and self-efficacy
70	79	Khalil, 2013	experimental	" to explore the effect of persuasive technology on physical activity behavior and to investigate its effectiveness in motivating users to use the technology to be more physically active"	Participants were requested to use the application without data sharing functionality for 1 week followed by another week using an upgraded version with sharing functionality.	Physical Activity	From university students and co-workers	N=7	1	Group A - friends/Students (N=4); Group B- co-workers (N=3)	Female individuals with average age of 23 (sd 2.6) years old and average weight of 70kg (sd 17.5) owning a mobile phone. They were either close friends and university students or co-workers.	University	Abu Dabi, United Arab Emirates (UAE)	View number of steps walked, distance travelled and calories burned View walking history Individual Progress tracking (steps, distance, calories burned, walking history) Team Progress tracking (progress for all team members)	Phone with inbuilt accelerometer	Data sharing (tracking progress of team)	Step count Ease of Use Usage patterns	2 weeks	0	Version with social component was reported to be more enjoyable by the participants with 100% among them liking their 'friend's steps' feature the most . All but one participant reported that using the application as a group while being able to view their team's progress motivated them to walk more.	There was an increase in step counts with the version that included the social component. 80% of the participants felt that viewing their own step counts was motivating.	Positive	Theory of reasoned action; theory of planned behavior
71	80	King, 2013	Randomised trial	To explore the efficacy in changing regular physical activity and leisure-time sitting, behavioral changes of three smartphone-based applications.	Participants were randomised to one of three groups with each group having access to a different smartphone-based intervention application, namely Analytic, Social and Affect.	Physical Activity	Word of mouth, email list-serves, and local forum bulletin boards	N=68	0.735	Analytic (n=22); Social (n=23); Affect (n=23)	Community-dwelling individuals aged 45 years and older who were insufficiently physically active who were using a mobile phone but not a smartphone.	Community	USA	All three applications had the following components in common: Notifications (push) Information viewing Real-time feedback (Glance-able display of current physical activity level visually) Passive Activity assessment (using built-in accelerometer) Self-monitoring (Physical activity and behaviour levels and contexts) "Help" tab Reinforcement Analytic: Goal-setting (for increasing physical activity…	Smartphone, Smartphone with built-in accelerometer	For social app: Posture-based, figure-stick avatars with pseudonyms to represent user and other participants in same virtual group and another virtual group.;Social norm comparison (aggregated) (Avatars, feedback of user in tandem with user's group and other group physical activity levels);Unmoderated Message board (for posting comments, suggestions, and other information);	Physical activity levels (using the CHAMPS Physical Activity Questionnaire) Sedentary behavior levels (using the Australian sedentary behavior questionnaire) User acceptability of the apps (using a user satisfaction survey) Social support	8 weeks	0.103	Usage data for the social features was not reported. Although no significant differences in the sedentary behaviour decreases were found between the groups, the mean decreases were larger in the Analytic and Social groups compared to the Affect group.	For all the three groups, there were significant increases in mean physical activity levels, and significant decreases in sitting time. There was a high acceptability of using the apps with the majority of participants finding them easy to use and that they were motivated by them.	Positive	Social Cognitive Theory, Self-regulatory principles of behavior change, social influence theory
72	81	Kulik, 2014	RCT	"To describe the development of a peer support intervention and test an enhanced version compared to a standard protocol."	Participants were randomised to either an Enhanced Peer Support or a standard (control) group. Both groups had similar group meetings with sessions focused on weight loss content. Additionally, the Enhanced group were assigned study buddies on a rotating basis and who they could meet only for peer support.	Physical Activity, Dietting / Nutrition, Weight loss	through pediatric clinics, non-profit organizations, local gyms, churches, summer camps, and through flyers, radio, television, and Facebook advertisements	N=41	1	Peer support (n=23); Standard/Control (n=18)	Healthy female individuals aged between 13 and 17 years old, 30%-130% overweight based on BMI having access to a Computer with Internet connection at home.	Home- daily life	USA	Standard and Enhanced groups common features: Face-to-face meetings with sessions focused on weight-loss and emphasised whole group participation for standard group and peer-to-peer interaction for enhanced group Self-monitoring (dietary in-take) Enhanced Peer support group: Pairing with group leader for first 3 weeks and subsequently with study buddy (rotated on weekly basis)	Computer with Internet access	Enhanced group: Facebook chat; study buddy; one-to-one chat with study buddy and other participants	Support from friends and family related to weight loss (Using the Social Support and Eating Habits questionnaire) Support from weight loss group peers - general (Using the Child and Adolescent Social Support Scale) Group Dynamics - General group climate among paricipants ( using the Intervention Group Environment Scale), Weight loss-specific group cohesion and social integration (using an adapted…	16 weeks	0.122	Adherence to the online Facebook-based chatting component was low with only 32% of the group members communicating with the group leader and 32% of the participants completing half of the chats with study buddies and 21% completed half of the possible check-ins with other group members. The researchers pointed out that participants could not determine when their other members were online due to t…	The Enhanced Peer Support group perceived significantly more peer support for both healthy eating and exercising. Family support however was not significantly differ between the groups and did not change much during the intervention. When face-to-face meeting frequency decreased, the Enhanced group showed an increase in overall types of support from group members.	Positive	Not reported
73	82	Kullgren, 2014	RCT	"to (a) test whether financial incentives and peer networks delivered through eHealth technologies increase walking among older adults and (b) to gain preliminary insights into the effects of these strategies through online messages posted by participants."	After a 14-days period to measure baseline level of walking, participants were randomised to one of four groups, namely, Comparison ;Financial Incentive ; Peer Network; Combined.	Physical Activity	Opt-in mailings, webs advertisements to United Health Group Supplemental Health Insurance Plan enrollees, flyers at Philadelphia retirement communities, an AARP member event, postings on an AARP Internet message board, email and letters to cognitively normal volunteers from a Penn Memory Center longitudinal cohort study	N=92	0.696	Comparison (n=25);Financial Incentive (n=20); Peer Network (n=22); Combined (n=25)	Individuals aged at 65 years or older who could walk a quarter mile without stopping and wanting to be physically more active. They also owned a computer with a high-speed Internet connection.	community/daily life?	USA	Comparison Upload pedometer data each evening Weekly automated email or text feedback on how often their goals were met Financial Incentive Upload pedometer data each evening Entered in lottery with chances of winning cash rewards Weekly automated email or text feedback on how often their goals were met and whether they won cash rewards Peer Network Upload pedometer data each evening Weekly autom…	All participants: pedometer (fitbit)	Peer Network and Combined groups: message board	Primary: Proportion of days in which daily step goals were met during 16-week intervention Secondary: The proportion of days in which step goals were met during the 8-week follow-up period Change in mean daily steps during the 16-week intervention period Change in mean daily steps during the 8-week follow-up period	24 weeks	0.076	53% of the participants in the groups with message boards posted at least one message. One third of the posts focused on barriers to meeting walking goals and more than half of the posts conveyed social support. Some postings were about participants' frustrations with their inability to meet walking goals which could have created a perceived social norm that diminished motivation.	No significant difference were found between all four groups in terms of mean proportion of days walking goals were met and mean change in daily steps for the 16-week intervention period. However, during the 8 weeks of follow-up, the proportion of days walking goals were met was lower in the Peer Network arm compared to the comparison/control group.	Neutral	Not reported
74	83	Kuwata, 2010	Single group pre-post	To evaluate a web-based system for patient education in terms of dietary in-take and physical activity, targeting patients or "pre"-patients" with metabolic syndrome and life-style related diseases.	All participants were assigned to a single group	Physical Activity, Dietting / Nutrition	Not reported	N=10	0.4	Single group	Healthy volunteers working for municipal office in a rural area of Japan aged between 27 and 42 years old with a BMI between 17 and 24.5 kg/m2	daily life	Japan	Self-monitoring (diet, exercise and body weight) Personalised feedback from dietician (including through emotion-based avatars) Guidance on diet and exercise through communication (email) with educator Take pictures of diet from phone and upload to system by email Daily private news	Pedometer	online social network (custom-built metaboli-net, Virtual group work in online social network (View other participants' data on diet and health information on their profiles without direct communication)	Dietary and physical activity awareness Perception of life-style change Effectiveness of the system	1 month	0	60% of the participants reported that the online social network contributed to an improvement in their lifestyle.	Significant improvements in terms of dietary awareness was observed but no obvious difference was found for physical activity. 80% of the participants reported that the intervention helped improve their lifestyle.	Positive	Cognitive behavioral theory
75	142	Leahey, 2012	Observational study	To investigate "the effects of teammates and social influence on individual weight loss during a team-based weight loss competition"	Participants formed teams consisting of 5 to 11 members and could chose to compete in one of thew following: weight loss, minutes of activity, and/or pedometer steps.	Physical Activity, Dietting / Nutrition, Weight loss	recruited through the use of earned media, mail marketing, and the distribution of program materials to employers.	N=5045	0.771	987 teams consisting of 5 to 11 members	Individuals who lived or worked in Rhode Island and who were overwight or obese (BMI>=25)	Daily life/community	USA	Offline Self-monitoring (in log book to track progress toward weight and activity goal) Online Self-monitoring - Access to online tracking system (weight and activity information) Feedback graphs depicting user performance relative to goals and teammates Email acknowledging team standings Random prize drawings for those entering all data Media and newsletters for promoting engagement Wellness act…	Pedometer, Log book	Sharing of weight loss information and exercising among participants, winners of draw announced to all participants, View teammates performance compared to their own	Demographics (collected at registration) Anthropometics (Self-reported weight and height) Team Variables (team-size, percentage of teammates in weight loss division, percent male, team age range, team basline BMI range and perceved social influence)	1 weeks	0.34	Teammates in the weight loss division and reporting higher social influence for weight loss were reported associated with higher percentage of weight loss.	Participants reported significant weight loss and the researchers concluded that teammates affect weight loss outcomes in team-based interventions.	Positive	Social Learning Theory
76	84	Liebreich, 2009	RCT	"to explore the feasibility and preliminary efficacy of a website and email-linked counseling intervention on physical activity behaviour change in individuals with type 2 diabetes. "	Participants were randomised to either an intervention group or a control group. Those from the intervention group were given access to the NetPLAY website while the control group received links to the Canadian Diabetes Association's Clinical Practice Guidelines.	Physical Activity	Recruited through diabetes education classes, newspaper advertisements, recruitment posters, health care professionals and previous research involvement	N=49	0.59	I=25; C=24	Individuals aged 18 or older with type 2 diabetes having access to the Internet and email.	Home	Canada	Intervention group: Personalised weekly emails from coordinator Self-monitoring logbook (for physical activity) Online information (Education, research, fitness tips, physical activity myths) Links to the Canadian Diabetes Association's Clinical Practice Guidelines for physical activity in addition to Health Canada's Physical Activity Guide. Control group: Links to the Canadian Diabetes Associati…	None reported, Internet Access	Intervention group: message board (with coordinator posting weekly topic while participants could view, respond, exchange ideas and receive support)-ongoing seeding of topics by researchers	Self-reported BMI Physical activity and social cognitive measures (self-efficacy, outcome expectations, social support, etc) were measured at 0 and 12 weeks.	12 weeks	0.102	Participants reported being more satisfied with personal email counseling than peer-to-peer support through the message board.	The intervention group demonstrated a significant improvement in total vigorous and moderate minutes of physical activity compared to the control group	Positive	Social Cognitive Theory
77	85	Lin, 2006	randomised trial	To evaluate the effect of Fish’n’Steps, an intervention aimed at increase physical activity (steps) in a team-based and individualistic conditions.	All participants wore the pedometers for 4 weeks and continued with their normal lifestyle for 4 weeks after which they were randomised to one of two experimental conditions (single-player and multiplayer); Both conditions had the same components except that additionally, the participants in the multiplayer condition could see their peers progress and communicate with them.	Physical Activity	Recruitment among staff at Siemens corporate research	N=19	0.579	Single-player (n=6); Multi-Player (n=13)	Staff of Siemens corporate research aged between 23 and 63 years old	Workplace	USA	Self-monitoring (step counts) with daily upload at physical kiosk Goal-setting Daily step count contributed to growth of fish in a virtual fish tank Success in achieving goals displayed as fish facial expression (happy, angry, sad) Feedback on progression, status or score	Pedometer	Team-based: Shared fish tank, View other participants progress, anonymous one-to-one chat application, view team ranking	Advancement in the levels of Transtheoretical Model Change in the number of daily steps	14 weeks	0	Most participants found the competitiveness aspect by being able to view other team's progress ,to be motivating.Participants preferred locating each other physically to communicate rather than using the chat feature.	73.7% of the participants demonstrated either advancement in the levels of Transtheoretical Model, increase in the number of daily steps or both.	Positive	Transtheoretical Model of Behavioral Change
78	86	Linehan, 2010	experimental	To examine whether participants were motivated by the Tag-liatelle (a web-based application designed to encourage users to make healthier food choices) to regularly photograph their meals and to upload these photographs to a website. It also examines participants’ willingness to tag the photos uploaded by fellow users.	All participants were in a single group	Dietting / Nutrition	Recruitment among staff in the Media, Humanities and Technology faculty in the University of Lincoln	N=14	Not reported	Single group	Staff in the Media, Humanities and Technology faculty in the University of Lincoln	Daily life?	USA	Take photos of meals eaten and upload on system	None reported, Internet Access? Digital Camera/Phone Camera?	Photos uploaded are automatically shared anonymously to other participants;Tag photos uploaded by other participants (social tagging)	Number of photos uploaded Number of tags generated Qualitative analysis of tags	7 days	0.357	Participants generated 249 tags in total and researchers pointed out that the high rate of participants not actively engaging could be improved by including more explicit social and gaming features in future versions.	64.3% (9/14) of the participants regularly uploaded and tagged food photographs during the trial. However, the number of uploads was low with an average of less than a photo by participant. Also, the tags generated could not be used to retrieve nutritional information about the food due to lack of details.	Positive	Not reported
79	87	Lorig, 2006	RCT	"to determine the efficacy of the Internet-based Chronic Disease Self-Management Program (CDSMP)"	Participants were randomised to either an intervention group or a control group. Those from the intervention group were given access to a website that consisted of interactive education materials and discussion groups, participants also received a reference book. Participants in the control group continued with usual care.	Physical Activity	placing links to the study website on established websites and discussion groups, such as Yahoo!Health, WebMD, and SeniorNet.org, calendar announcements and articles in newspapers that directed subjects to the study website	N=958	0.714	Intervention=457; Usual Care (control)=501	Individuals aged 18 years or older having been diagnosed of heart disease, chronic lung disease or type 2 diabetes. They should also have access to a computer with Internet connection and email facilities.	Outpatients	USA	Intervention group: Online workshop with trained peer moderators. Online interactive education materials Feedback from moderators Contacting a buddy by email Posting on Bulletin board	Intervention group: Reference Book (Living a Healthy Life with Chronic Conditions), Computer with Internet Acces	Intervention group: moderated bulletin board; email buddy (another participant)	Health-related quality of life measures: Pain/Physical discomfort (Using the Visual numeric Scales) Impact of disease on role activities such as work, recreation, and social activities (using the Illness Intrusiveness Scale) Health-related behaviors: stretching and strengthening exercise, aerobic exercise, use of cognitive symptom management techniques, and use of techniques to improve communicat…	12 months	0.186	No data about the usage and impact of social features was reported.	At the 12 months follow-up, participants from the intervention group had improvements in terms of health distress, fatigue, pain and shortness of breath compared to the control group. However, there was no significant difference for physical activity between the two groups except for stretching and strengthening exercise.	Neutral	Self-efficacy theory
80	88	Lorig, 2010	RCT	To evaluate a web-based intervention versus a web-based plus email delivered intervention for online diabetes self-management program.	Participants were randomised to one of three groups; Groups: Group A: Access to website consisting of interactive webpages, self-monitoring tools, discussion boards, links to other Websites, Groub B: Web-based intervention (same as Group A) with email reinforcement and Group C: Usual care control.	Physical Activity, Dietting / Nutrition	Website links, Search engines, email, email newsletters, refferals by relatives, friends, co-workers, health professionals , print and broadcast media	N=761	0.73	Web-based (n=259); web-based plus email (n=232); usual care (n=270)	Individuals aged 18 years or older diagnosed with type 2 diabetes and having access to the Internet.	daily life?	USA	Group A: Access to website consisting of interactive webpages, self-monitoring tools, discussion boards, links to other Websites Contact to moderators by email and toll-free telephone line Personalised feedback from facilitators Groub B: Web-based intervention (same as Group A) with email	Intervention groups (A&B): Reference Book "Living a Healthy Life with Chronic Conditions "	Group A & B: Moderated Bulletin boards; Group B: listerve (mailing list?)discussion group (group email for peer support)	A1C (measured using capillary blood obtained with self-administered BIOSAFE kits) Health-related distress (measured by the health distress scale, adapted from the Medical Outcome Study) Depression (measured by the Patient Health Questionaire (PHQ)) Total minutes per week of aerobic exercise( usuing a physical activities scale) Patient Activation Measure (PAM) and diabetes self-efficacy. Health ca…	18 months (6 months trial with 18 months follow-up)	0.24	No data was reported for the usage and impact of the social media features. However, it can be noted that the outcome for the group which included email-based reinforcement feature (group email for peer support) was not significantly different form the group not including this feature.	At both 6 and 18 months, there were improvements in terms of glucose levels, patient activation and self-efficacy among intervention groups compared to the control group. However, there were no significant differences between the group with and without email reinforcements. There was no significant increase in physical activity across all the groups.	Neutral	Self-efficacy theory
81	5	Ma, 2010	"single group pre-post and retrospective audit"	To empirically analyse "a health OSN, which allows its users to record their foods and exercises, to track their diet progress towards weight-change goals, and to socialize and group with each other for community support."	Existing users of the FatSecret website were classified intro three groups based on their sharing behaviours, namely; Public users, Friends only, Private users.	Physical Activity, Dietting / Nutrition, Weight loss	Existing users from FatSecret website	N=107907	Not reported	Public (n=91047); Friends only (n=5641); Private users (n=11219)	Users registered on the FatSecret website	live trial	USA	Profile page Public and friends activities feeds (activities) Self monitoring (weight, food intake, exercise) Email-reminders for weigh-ins Goal Setting Journal notes Friending other users Joining groups and challenges Posting comments on groups and forums	Internet Access?	message board /discussion board, online social network (Health OSN - FatSecret), Profile page,Public and friends activities feeds (activities),Friending other users,Joining groups and challenges,Posting comments on groups (peer commenting) and on forums	Selfreported weight	prospective component=19weeks & retrospective component= 24 months	15.6% (could not access data)	There was a positive effect in weight loss based on users' number and performance of virtual friends. A user's weight changes also had a rippling effect that propagated in the online social network.	A positive correlation was found between users' weight changes, the number of their of their friends and their friend's weight-change performance.	Positive	Not reported
82	89	Maher, 2015	RCT	"To determine the efficacy, engagement, and feasibility of an online social networking physical activity intervention with pedometers delivered via Facebook app."	Participants were randomised to either an intervention group (12 teams) or a waiting-list control group (13 teams). Those from the intervention group were given access to a Facebook application.	Physical Activity	Facebook advertising campaign, media stories in the local newspaper and television news bulletin, and distribution of flyers at the University of South Australia campuses	N=110	0.418	(Intervention n=51; teams n=12); (control n=59; teams n=13)	Healthy individuals who were Facebook users aged between 18 and 65 years old and who considered themselves to be insufficiently active.	daily life?	Australia	Self-monitoring -calendar (log daily step counts) Dashboard consisting of progress tracking, awards and gifts Daily tips for increasing physical activity Automated weekly emails providing feedback on progress and motivation	Pedometer	facebook, online social network, Team of existing facebook friends (group),Team tally board (progress of self and teammates),Team message board (team members communicate with one another),Send virtual gifts to friends	Primary: Self-reported total weekly moderate-to-vigorous physical activity ( using the Active Australia Survey (AAS)) Secondary: physical activity types/intensities Impact of the intervention on overall quality of life (using the Assessment of Quality of Life-6D (AQoL-6D) scale ) Participants’ engagement with the app(assessed via usage statistics) Feasibility of the intervention (using a purpose-…	50 day (with assessments at week 8 and 20)	0.127	Usage data for specific social features were not reported.	There was a significant increase in moderate-to-vigorous physical activity in the intervention group compared to the control group at week 8. However, this difference was lost at the week 20 follow-up. No significant changes were observed in terms of vigorous physical activity or overall quality of life. Engagement with the intervention features was high.	Positive	theory of planned behavior, fun theory
84	90	Mayer, 2012	Quasi-experimental	"to develop and evaluate a social media-based intervention for young adults to improve food safety attitudes, practices, and knowledge. "	Participants were divided into 8 groups; Intervention groups exposed to food safety lecture and/or access to 'safe eats' facebook page for 15 mins or more weekly; Control group had no exposure to food safety education.	Dietting / Nutrition, Food safety education	Classroom visits, handouts, E-Learning Commons messages	N= 710	0.82	Lecture + facebook <15 (n=173); Lecture + facebook >=15 (n=101); Lecture (n=75); Facebook <15 (n=190); Facebook >= 15 (n=88); Control (n=83)	College students from 6 undergraduate courses	College students (daily life?)	USA	facebook only: Facebook fan page and discussion board with social features and videos Lecture only: traditional lecture Facebook and Lecture: Facebook fan page and discussion board with social features and videos Traditional lecture	Internet Access	facebook, online social network, facebook page, Wall messages, polls, discussion board	Food safety practice score (scale 1-5)	4 weeks	not reported	Participants who spent more time on the Facebook page had greater improvements in food safety attitudes and practices. More than 50% of the students who received both Facebook and lecture indicated that they learned more from the Facebook page. Wall messages, polls and the discussion board were found to be among the most useful means of relaying information.	Participants from the intervention groups had significant improvements in terms of food safety attitudes, practices and knowledge. In-between the intervention groups, participants from the combination of lecture and Facebook group had higher knowledge scores.	Positive	social cognitive and social constructivism theories
85	91	McKay, 2001	RCT	To evaluate "the short-term benefits of an Internet-based supplement to usual care that focused on providing support for sedentary patients with type 2 diabetes to increase their PA levels"	Participants were randomised to either the Diabetes Network (D-Net) Active Lives Physical Activity Intervention or an Internet information-only condition. The intervention group participants received access to study website that consisted of tailored online personal coaching, applications to foster social support among participants, and self-monitoring tools while those from the information only …	Physical Activity	E-mail postings to diabetesspecific UseNet groups, listserves, web sites, and on-line community groups	N=78	0.53	Intervention(n=38); Control (n=40)	Individuals aged 40 years or older with a sedentary lifestyle and diagnosed with type 2 diabetes patients	Daily life?	USA and Canada	Information only (control) group: Online diabetes-specific articles Real-time blood glucose tracking with graphic feedback Intervention group: Self-monitoring tool with graphical progress tracking(physical activity) Physical activity specific how-to articles, tips and motivational stories Online personal coach counseling and support Goal setting tool General communication with other participants …	None reported, Internet access?	Intervention group:General communication with other participants via "Active Lives Support Group" conference area Physical Activity related topics-based forum+ a forum with topics seeded by researchers	Physical Activity (using items from the Behavioral Risk factor Surveillance System) Depression (using a version of the Center for Epidemiologic Studies Depression scale) Usage patterns and satisfaction (using automated measures of participation and user satisfaction survey)	8 weeks	0.128	35% of the participants in the intervention group found the peer-to-peer support helpful compared to 88% for the personal coaching component. The researchers suggested that this could be due to a lack of critical mass of participants to generate active online support.	Participants from both the intervention and control groups showed moderate improvements in Physical activity levels however, the difference between the two conditions was not significant. Although there was a decrease in depression symptomatology in the intervention group, this was not significant. It was found that the more regularly participants from the intervention group use the website, the …	Neutral	Self-management
86	92	McKay, 2008	RCT	To evaluate a web-based smoking cessation program compared to a web-based exercise enhancement program.	Participants were randomised to either a web-based smoking cessation program (Quit Smoking Network - QSN) or a web-based exercise enhancement program (Active Lives) acting as control condition.The QSN intervention condition used cognitive-behavioral strategies while the participants from the Active Lives group received guidance in developing a personal fitness program to help them quit smoking.	Physical Activity, Smoking Cessessation	Internet-based recruitment campaign including placement in Google and yahoo search engines, word of mouth	N=2318	0.705	QSN Intervention (n=1159); Control (n=1159)	Smokers at least 18 years old interested in quitting within the next 30 days and willing to engage in moderate physical activity having access to the Internet	Daily life	USA	QSN group: Tailored web pages for first-time users Goal-setting (planning, quit-date) Online information resources Online prompts for review of program content Control group: Behavioral action plan with tracking features (for schedule and types of activities) Online resources (articles, tops sheets)	None reported, Internet Access	QSN group:Peer-to-peer web forum + moderated "Ask an Expert" forum; control group:Web forum for peer support	Primary: Point prevalence smoking/nonsmoking status Putative Predictors (Self-efficacy, Dependence,Support for Quitting, Smokers Among Friends and Family, Depression, Quit Attempts) Secondary: Participant exposure (using automated database tracking and web server log analysis) Physical Activity (using the Behavioral Risk Factor Surveillance System (BRFSS)) Pharmacotherapy use (using survey questi…	6 months	0.728	Participants from the QSN group spent more time than those from the control condition visiting the online site. Usage data and impact of specific social media features were not reported.	No significant differences were found in terms of smoking abstinence and physical activity at 3- and 6-month follow-up assessments between the QNS and control groups.	Neutral	Social Cognitive Theory
87	93	Meeussen, 2012	Experimental (survey)	To investigate the effect of attitude toward and use of different components of an online smoking cessation program.	All participants were assigned to a single group.	Smoking Cessessation	Existing users, Recruited from users registered on StopSmokingCoach website	N=299	0.575	Single group	Individuals registered on the StopSmokingCoach website with a valid e-mail address	online?	Belgium	Diary Decisional balance (pros and cons of smoking and quitting) Advices Personal charts (progress tracking) Daily email tips	Internet Access	Discussion forum	Stages of Change Stage transition Use of the StopSmokingCoach Evaluation of the StopSmokingCoach	Not applicable	not applicable	54.5% of the users read messages from the forum while 19.7% actively posted messages. Support from others through the forum was rated very useful by 42.5% of the participants.	Users held a generally positive attitude towards the StopSmokingCoach and its components.Use of the site had a significant effect on state transition.	Positive	framework of the Transtheoretical Model
88	94	Mehring, 2013	RCT	"to examine the short-term effectiveness of a web-based coaching program in combination with an accompanied telephone counseling regarding weight reduction in a primary care setting."	GPs were randomised to either an intervention group or control group. The patients referred by GPs in the intervention group were given access to a web-based coaching program while those from the control group continued with their usual care.	Physical Activity, Dietting / Nutrition, Weight loss	Refferal by General Practitioner (GP)	N=186	0.688	Intervention (n=109); Control (n=77)	Overweight Patients aged 18 years or older with a BMI >=25 and having Internet access.	Outpatients of general practices	Germany	Intervention group: Reminder (for motivation and daily tips) printing material (diet plans, recipes, questionnaires, information, self-agreements etc.) Interactive buttons Video clips Learning progress quizzes to examine the learning success Self-monitoring Diary (weight and waist circumferences) Weekly self-reporting of condition and level of motivation Ask an 'expert' feature Telephone counsell…	None reported, Internet access	Intervention group:Forum for communicating with other participants	Primary: Weight loss in kg Secondary: Difference in waist circumference BMI Eating behaviour Physical activity	12 weeks	0.204	No data about the use and impact of the social media feature was reported.	While participants from both the intervention and control group lost weight, the reduction was more significant in the intervention group (4.2 kg vs 1.7 kg). Similarly reductions for wait circumference and BMI were significantly larger among intervention group participants. They also reported also significant improvements in terms of physical activity and eating behaviour.	Positive	behavioural change theory
89	95	Merchant, 2014	RCT	"to describe participant exposure to a Facebook page designed to deliver content to overweight/obese college students in a weight loss randomized controlled trial (N=404) and examine participant engagement with behavior change campaigns for weight loss delivered via Facebook."	Participants were randomised to either a social and mobile intervention or an online education-only control. Those from the intervention group were given access to a website and other social media-based and text-messaging components along with a health coach. Participants in the control group received a self-guided educational program website with minimal interactive features.	Physical Activity, Dietting / Nutrition, Weight loss	banner ads on campus websites, a Facebook page, listservs, health fairs, and student orientations	N=404	Not reported	Intervention (n=202); Control (n=202)	Students aged between 18 and 35 years old with a BMI between 25 and 40 kg/m2 who owned a personal computer and mobile phone. They also use text messaging and registered or willing to register on Facebook.	Daily life?	USA	Study-specific website blog (posts made by health coach) apps Moderated Facebook page ( view all posts, page news feeds) text-messaging component health coach (contact via Skype, email, phone or text) Self-monitoring tools (diet and physical activity) on Facebook, study website and apps Goal review Control group: Standard-of-care information on study website	Personal Computer /Laptop, mobile phone; intervention group:pedometer	Intervention group: view and interact with Facebook page and view other participants likes/post text/sharing photos/commenting/ poll voting, blog,news feed after liking facebook page	Participants' exposure Participants' engagement	24 months	not reported	Polls on the Facebook page was the most popular feature (97.5%), followed by shared photos (80.3%). 40% of the participants interviewed passively engaged with Facebook posts (by only reading without posting or liking).	Overall engagement with Facebook posts was high (73% of the posts where liked at least once).	Positive	theory of reasoned action , social cognitive theory , control theory , operant conditioning , theories of social comparison, and theories of social support
90	96	Micco, 2007	randomised trial	"to compare 12-month weightloss outcomes of an Internet-only behavioral weight-loss treatment with the same program supplemented with monthly in-person meetings"	Participants were randomised to either an Internet-only group or an Internet + in-person treatment group.	Physical Activity, Dietting / Nutrition, weight loss	newspaper advertisements	N=123	0.829	Internet only (n=62); Internet + in-person (n=61)	Individuals aged 18 years or older with a BMI between 25 and 39.9 and owning a computer with internet access.	daily life	USA	online chat, discussion board, contests, progressive charts Internet-only: Online lessons and resources (eating out guides, portion guide tutorial, tips, motivation page) Weekly online group meetings with therapist (in chatroom) Submit optional assignments online Access to online calorie database, recipe database Online submission of journals (self-monitoring of diet and physical activity) Progre…	Personal computer, Internet Access	Online group chats at scheduled times, Bulletin board, Email with peers, User profile (Bios), contests with prizes	Primary: Weight change (kg) Secondary: BMI (Using Self reported height and weight assessed at 6 months and 12 months) Dietary intake (self-reported using Block 98.2 Food Frequency Questionnaire) Energy expended in Physical Activity (using the Paffenbarger Physical Activity Questionnaire) Attendance to meetings, completed lessons, self-monitoring journal submissions and weekly goals met were recor…	12 months	0.37	The internet-only group reported greater peer support perception. No data on the usage of the social media features was reported.	No significant difference was found in terms of weight loss, attendance and other outcomes between the internet-only and internet+in-person groups. Usage of the sites declined over the course of the intervention for both groups.	Neutral	Not reported
91	97 & 98	Morgan, 2009, Morgan 2011	RCT	"to evaluate the efficacy of an Internet-based weight-loss program for men in an assessor-blinded randomized controlled trial." & " to examine the 12-month outcomes of the SHED-IT (Self-Help, Exercise, and Diet using Information Technology) Internet-based program for overweight men to determine whether men were able to maintain weight loss 9-months post-intervention "	Participants were randomised to either an Intervention group or a control group.Those from the intervention group were given access to the SHED-IT program that consisted of a face-to-face informational session, access to Calorie King website, and personalized email feedback on progress from study staff. Participants from the control group received only the informational session.	Physical Activity, Dietting / Nutrition, Weight loss	recruited from university notice boards and website	N=65	0	intervention (n=34); control (n=31)	Healthy overweight or obese male staff and students aged between 18 and 60 years old with a BMI between 25 and 37 kg/m2 and have access to a computer with Internet connection and email facilities.	community/university	Australia	SHED-IT Internet group One face-to-face information session Self-monitoring tools (dietary, exercise and weight data) Goal setting tool Submit daily diaries Individualised feedback on diary entries via email Control group: One face-to-face information session	Both groups: program booklet, a computer with Internet connection and email facilities; SHED-IT group: Pedometer	SHED-IT group: Online bulletin board; Website notice board (post questions and view all responses from research team to all questions)	Primary: change in body Weight (absolute weight change in kg and percentage change from baseline) Secondary: waist circumference BMI, Blood pressure Resting heart rate Physical activity Self-reported total daily kilojoules	12 months	0.29	The participants did not engage in the online discussion board.	Analysis showed that participants that men had sustained statistically significant weight loss at 12 month for both the intervention and control groups. Less than 50% of participants complied with the recommended intervention.	Neutral	Social Cognitive Theory
92	99	Mouton, 2015	RCT	To compare the efficacy of three delivery modes (web-based, center-based and combined) for physical activity intervention among older adults	Participants were randomised to one of four groups, namely, a web-based intervention, a center-based intervention, a combined(center and web-based) intervention and a control (no intervention) group.	Physical Activity	social media websites, municipality website), flyers and poster campaigns in the municipality, article in the municipality newsletter and in local senior groups	N=206	not reported	Web-based (n=52); Combined (n=52); Center-based (n=52); Control(n=50)	Individuals resident of a semi-rural municipality aged 50 years or older who were able to understand french and had regular access to the Internet.	Daily life	Belgium	Web-based Access to a PA promotion website Online information and tips on physical activity Success stories of older adults Goal setting tool Self-monitoring tool -PA Journal (Physical Activity) Local PA opportunities & trails News (upcoming PA events) Tailored feedback (monthly) Center-based 3 months PA program (including 12 sessions of group exercising) in municipality facility Physical activit…	Web-based & Combined: pedometer, heart-rate monitors	Web-based and Combined: online forum (ask questions to other participants)	Physical Activity level (self-reported using the International Physical Activity Questionnaire (IPAQ-S)) State of Change and Awareness of Physical Activity (using the State of Change (SOC) questionnaire for Physical Activity)	12 months	0.277	No data on the usage and impact of the social media feature (forum) was reported.	Attrition was the highest in the purely Web-based group, followed by the combined group.There was a significant increase in Physical Activity level in the combined group while the web-based only and the center-based groups the increase was non-significant. In terms of State of Change for Physical Activity, both the center-based and combined groups had effective increases whith the web-only group …	Positive	For web-based: Transtheoretical model of health behavior change
93	100	Munoz, 2009	RCT	"To examine abstinence rates of an Internet smoking cessation intervention and whether providing additional elements to a static Internet stop-smoking guide increases them"	Participants were randomised to one of four groups with the following Internet-based intervention conditions: condition 1: Mostly static information with cigarette counter and online journal to record experiences while quitting; condition 2: components of condition 1 plus automated emails; condition 3: components of condition 2 plus 8-lesson cognitive-behavioral mood management course; condition …	Smoking Cessessation	Google AdWords campaigns, Search engines, links from other websites, media stories, word of mouth	N=1000	0.45	Condition 1 (n=247);Condition 2 (n=251);Condition 3 (n=251);Condition 4 (n=251);	Spanish (n=500) and English (n=500) speaking individuals (worldwide) aged18 years or older, smoking 5 or more cigarettes/day and using email at least once weekly. They also intended to quit in the next month.	Daily life	Worldwide	condition 1: static information cigarette counter online journal to record experiences while quitting condition 2: components of condition 1 plus automated emails; condition 3: components of condition 2 plus 8-lesson cognitive-behavioral mood management course condition 4: condition 3 plus virtual group asynchronous bulletin board	Internet access	Condition 4: Asynchronous bulletin board (for mutual support and suggestions)	Primary: 7-day point prevalence at 12 months (self-reported) Secondary: Short-term abstinence (Self reported) Site utilisation (From web server logs and database for cigarette counter, journal and other online tools) Satisfaction with website	12 months (with followups at 1,3,6 and 12 months)	0.384	No data was reported for the use and impact of the social feature in condition 4.	No significant differences were found among the four conditions in terms of abstinence. Quit rates were higher for the first 6 months among English speakers compared to Spanish speakers. However, there was no significant difference at 12 months.	Neutral	Not reported
94	101	Munoz, 2012	Experimental	"To illustrate that Internet interventions designed to conduct RCTs can be adapted to serve as universal health care resources. "	Participants were categorized as either English- or Spanish-speaking individuals for analysis purposes.	Smoking Cessessation	Google Adwords campaign, online search engines, links from other websites, word of mouth, media sources	N=7763	0.45	English (n=1825); Spanish (n=5938)	Individuals aged 18 years or older and speaking either english or spanish	Daily life	Worldwide	Optional and user-selected components: Prequit Checklist The Stop Smoking Guide (Guía) Nicotine Replacement Therapy Guide Taking Control of Your Life (downloadable document) Individually timed email messages Mood Management Lessons Virtual Group (bulletin board) Journal (keep notes on progress) Cigarette Counter (self-monitoring tool)	Internet access	Asynchronous bulletin board, sharing journal entries on bulletin board	Nicotine dependence (using the Fagerström Test for Nicotine Dependence (FTND)) 7-day point prevalence abstinence (self-reported)	12 Months (8 weeks intervention with 1,3,6 and 12 months followups)	94.4% at 12 months (63% at 1 month, 81.7% at 3 months, 91.9% at 6 months)	No data on the usage and impact of social media features has been reported.	It was demonstrated that Internet-based intervention sites for smoking cessation used in RCTs could be successfully modified to enable users to personalise them with features that suit them most. This study yielded higher observed quit rates compared to the RCT using the intervention site before being modified.	Positive	Not reported
95	102	Munson, 2012	Eploratory field study/ experimental	to "explore how to motivate physical activity using the strategies of goal-setting, rewards, self-monitoring, and sharing" in mobile-based interventions.	Participants were assigned to either the GoalLine or GoalPost group.Participants from the GoalPost group were given access to a version of a mobile application which had the same components to the GoalPost version but additional had a sharing component for publishing content to their Facebook account.	Physical Activity	Market research agency	N=23	0.478	GoalLine (n=11); GoalPost (n=12)	Individuals, aged between 20 and 50 years old from the general public with active Facebook account and owning an iPhone, who were in the contemplation, preparation or action stage of change for Physical activity according to the Transtheoretical Model.	daily life	USA	GoalLine Goal setting (physical activity) Virtual rewards for progress with respect to goals Self-monitoring / journal with graphical progress tracking (physical activity) Reminders (prompts/pop-ups for using self-monitoring tool) GoalPost Includes all components from GoalLine Sharing physical activity updates on user's Facebook news feed or private support group	None reported, Internet Access	GoalPost: Sharing physical activity updates, rewards on user's Facebook account in a private support group or news feed	User satisfaction with application Usage patterns for the different components (goal-setting, rewards, self-monitoring and reminders, sharing)	4 weeks	not reported	83.3% of the participants using the GoalPost version used the sharing feature at least once but most of them posted to an empty support group. This was caused by the fact that they forgot to configure the support group to add people (supporters). There were also concerns voiced out about sharing public posts (fear of appearing boring or boastful) which were mitigated with the use of private suppo…	Most participants were satisfied with the application with 73.9% choosing to continue using it after the study. They found the goal setting and reminders to be beneficial while the virtual rewards failed to motivate most of the participants.	Positive	Transtheoretical Model of Change
96	103	Napolitano, 2013	RCT	To examine "the feasibility, acceptability, and initial efficacy of a technology-based 8-week weight loss intervention among college students"	Participants were randomised to one of three groups, namely, Facebook only, Facebook Plus Text Messaging and a Waiting List control. The Facebook groups participants were given access to separate but similar Facebook private groups containing intervention content and activities. Additionally, participants from the Facebook Plus Text Messaging group received intervention-related text messages on t…	Physical Activity, Dietting / Nutrition, Weight loss	University media outlets (e.g., online newspaper), posting flyers, broadcasting electronic announcements on websites, Facebook, and listservs, and partnering with campus and student organizations	N=52	0.865	Facebook Only (n=17); Facebook Plus Text Messaging (n=18); Control (n=17)	Healthy college students aged between 18 and 29 years old with a BMI between 25 and 50 kg/m2. They also owned a mobile phone with unlimited texting plan and were active Facebook users.	University	USA	Facebook group: Private group on Facebook acting as portal Online Handouts and Podcasts on weight-loss related topics Healthy activity or eating event invitations Notifications (by Facebook mail and group posts) of new intervention content Facebook Plus Text Messaging group: All components of the Facebook group and the following mobile text-based tools: Goal setting Self-monitoring Tips on self-m…	Facebook and Facebook Plus: Internet Access; Facebook Plus: Digital Scale, Pedometer, Calorie King book, Measuring utensils, Phone, Internet access	Facebook & Facebook Plus Text Messaging groups: private facebook group ;polls,invitations to events, links to weekly report of tracked data; Facebook Plus Text Messaging: non-study buddy for social support	Primary: BMI at weeks 4 and 8 Secondary: Physical activity behavior Goal setting and planning Physical activity self-efficacy Weight self-efficacy Adapted social support for diet and exercise, Engagement or Compliance Consumer satisfaction	8 weeks	4% (0% at 4-weeks assessmenet and 4% at 8 weeks assessment)	For the Facebook group, 23.5% of the participants (n=4/17) 'liked' study-related posts and 41.2% (7/17) posted or commended in the Facebook private group. Similarly, for the Facebook group plus text messaging had 22.2% (n=4/18) participants who 'liked' posts in the private group and 77.7% (n=14/18) posting or commenting on study-related content in the group.	The Facebook Plus group had significantly greater weight loss than Facebook and Waiting List (Control) at 8 weeks. There was no significant difference in terms of weight loss between the control and facebook group at week 8. Satisfaction among the two facebook-based groups were high with more than 81% find the videos/handouts helpful and all the participants reported that they would be willing to…	Positive	Not reported
97	104	Obermayer, 2004	experimental (feasibility trial)	"to develop and test the feasibility of an integlated Web and text-messaging proglam fol smoking cessation that is based on behavioral self-regulation theory."	All participants were considered as a single group	Smoking Cessessation	Recruitment form multiple colleges in the US	N=46	0.46	Single group	College Students aged between 18 and 25 years old who owned a mobile phone and who were smokers.	College	USA	Goal setting (quit date) Self-monitoring on website (Cigarettes smoked) View text messages sent to their phone on website Online educational resources Receive tips, reminders and motivational text messages Request for support from therapist via text message	Mobile phone with text messaging, Internet Access	nominate support person (non-participant) to view progress and send encouragement	7-day smoking reconstructions Nicotine-Dependence Syndrome Scale (NDSS) Program-use questionnaire	6 weeks	0.326	74% of the participants who used the website nominated a support person and reported their support persons as moderately supportive (M= 3.2 on a 5-point scale).	At the 6-week follow-up, nearly half of the number of participants (43%) reported having attempted to quit during a 24 hour period and based on the 7-day prevalence criterion, the quit-rate was 22%.	Positive	Behavioural Self-regulation theory
98	105	Patten, 2006	RCT	To compare the efficacy of a home-based, Internet-delivered treatment for adolescent smoking cessation with a clinic based brief office intervention	Participants were randomised to either an Internet-based group (Stomp Out Smokes (SOS)) or a clinic-based group ( brief office intervention (BOI) - control) which included four individual counseling sessions.	Smoking Cessessation	television commercials, radio and newspaper announcements, and flyers displayed in the schools and clinics	N=139	0.496	Intervention (n=70) ; Control(n=69)	Adolescent smokers aged between 11 and 18 years old	Community	USA	BOI (control group): Four in-person sessions with counseller Homework exercises SOS (intervention group): private journaling service quizzes quit plan and quit notes (e.g., personalized coping strategies and list of potential supporters) Ask questions to experts privately by email Online information resources on smoking and quitting and other relevant topics Videos of personal stories of young pe…	For SOS group: Internet access	Intervention group:A discussion support group consisting of an electronic mail service, which posted messages and responses to and from study participants. (reviewed by experts without response from them), Art gallery where users could post their artwork	Nicotine Dependence (using a modified version of the Fagerstro¨m Tolerance Questionnaire (FTQ)) Severity of current depressive symptoms (using the Hamilton rating scale for depression) Smoking Status (30-day abstinence at 2,3,6,9 month) Smoking Reduction (self-reported) Treatment compliance (For BOI, collected by counsellors, for SOS, from server logs of logins and components used)	36 weeks (24 weeks access to website)	0.525	No data about the usage and impact of social media features was reported	No statistically significant differences between groups were found in terms of smoking abstinence. However, SOS was associated with a significantly greater reduction in average number of days smoked than BOI among those who continued to smoke.	Positive	Social learning (cognitive) theory, health communication and decision-making theories
99	3	Poirier, 2012	observational	"To examine the relation between social ties and engagement within a specific online intervention. "	Participants were categorised into two groups, namely, those with at least one social connection (Social) and those without any connection (Nonsocial).	Physical Activity, Dietting / Nutrition, healthy lifestyle	Existing users, Members registered on the Daily Challenge website	N=84828	83.7% (unknown=6%)	Nonsocial (n = 51787); Social (n=33041)	Daily Challenge members who registered between September 14, 2010 and July 20, 2011 and who had been members for at least 30 days	Online	worldwide	Daily task suggestion by email along with relevant information Reminder for task completion Virtual rewards (points and badges)	Internet access	online social network (daily Challenge - health and wellness intervention), Adding friends/connections; View tasks completion of connections (activity feeds); Comments and/or 'Smile' (equivalent of Facebook's 'Like') on connections's activities; Send encouragement (private messages) to connections; Group challenges for completing tasks; Share privately (with connections) or publicly (all members)…	Emails opened (from server logs) Site visits (from server logs and cookies) Challenge/Task completions (self-reported)	30 days	not applicable	Participants who made connections and had social ties, were more engaged with the intervention (opened more emails, visited the website more often and completed more tasks/challenges)	Analysis showed that participants with social ties (Social group) had higher engagement with the intervention as they were more likely to open emails , visit the website more often and self-report task completions compared to those without any social ties (nonsocial group).	Positive	theoretical concepts of social influence and complex contagion
100	106	Pullen, 2008	RCT but (stated experimental pretest post-test comparison group design)	To evaluate the feasibility and efficacy of using Internet weight loss interventions to promote weight loss, healthy eating and physical activity.	Participants were randomised to either a Website only group (Control) or a Website augmented with a peer-led support group.	Physical Activity, Dietting / Nutrition, weight loss	newspaper advertisement; flyers	N=21	1	I=11, C=10	Female individuals aged between 50 and 69 years old who were overweight or obese (BMI 25 to 34.9), able to use a computer with Internet access and who reside in a rural community.	Community	USA	Website only Online weekly newsletters Online information resources (tips, contact information and technical support) Eating plan Activity (physical) plan Self-monitoring tool (food intake, physical activity, weight) Goal setting (healthy eating, physical activity) Website with peer-led support: All components of the website only and additionally a Discussion group	Pedometer	Asynchronous discussion group (forum) with a leader (expert). Expert seeded topics, respond to comments	Body weight Waist circumference Daily energy expenditure (using the Modified 7-Day Activity Recall) Systolic and diastolic blood pressure Cardiorespiratory fitness (using the one-mile walk test) Website usage and satisfaction	3 months	0.238	Participants from the website with peer-led support accessed the site more than twice as much as those from the website only group (658 times vs 305 times). Those benefiting from the peer-led support lost more weight and had more substantial reduction in their blood pressure than the website only group participants.Only 36.4% (N=4/11) actively responded to posts in the discussion group while the …	It was feasible for women aged between 50 and 69 years old residing in rural areas to access the Internet to lose weight. The component that was access the most was the online newsletters	Positive	Health Promotion Model
101	107	Richardson, 2010	RCT	To evaluate feasibility and efficacy of using Internet weight loss interventions to promote weight loss, healthy eating and physical activity.	Participants were randomised to either an intervention group or a control group. Both groups were enrolled in an Internet-mediated walking program but only those from the intervention group were given access to online community features.	Physical Activity	Invitation letter to patients who received treatment from a Health Service provider, word of mouth	N=324	0.65	Online Community (n=254); No Online Community (n=70)	Individuals aged 18 years or older who are sedentary with BMI >=25 and type 2 diabetes or coronary artery disease	outpatients? previous patients	USA	With no community feature: Self-monitoring (step-counts with graphical visualisation) Step-count automated feedback Online information resources (tips, FAQs,study information) With community feature: All components of 'no community feature' and additionally, access to a forum	Pedometer	online community with message board (both participants and researchers), contests to post and get water bottles. Experts seeded open-ended questions	Change in average daily step counts from baseline Percent of valid days of pedometer data Online community use	16 weeks	0.238	The group with access to online community features were more engaged and were more likely to complete intervention than non-community (control) participants; otherwise no great difference in walking. However, within the online community, active participants (with more posts and page views) walked more than less active participants. Among the participants given access to community features, 65% (n…	Both groups showed increases in average daily step counts at the end of the intervention but there was no significant difference in terms of increase in step counts between the groups.	Neutral	Social Cognitive Theory, Social Learning Theory, social influence theories
102	108	Riley, 2008	experimental	"To evaluate a smoking cessation program using mobile phone text messaging to provide tailored and stage-specific messages to college smokers."	All participants were considered in a single group and combined/compared with participants from previous study (Obermayer et al, 2004)	Smoking Cessessation	University campus recruitment	N=31	0.548	Single group	Individuals aged between 18 and 24 years old and who were smokers	University	USA	Goal Setting (quit date) Self-monitoring on website (Cigarettes smoked) View text messages sent to their phone on website Online educational resources Receive tips, reminders and motivational text messages Request for support from therapist via text message Individualised feedback	Mobile phone, Internet Access	nominate support person (non-participant) to view progress and send encouragement	7-day smoking reconstructions Nicotine-Dependence Syndrome Scale (NDSS) Program-use questionnaire	6 weeks	0.129	It was reported that the social support feature was underused with no additional information provided.	At the end of the intervention period, 45% of the participants reported abstinence with 42% abstinent based on cotinine verification. Among the participants who continued to smoke, there was a significant reduction in smoking rates and dependence.	Positive	self-regulation and transtheoretical theories
103	109	Riper, 2008	RCT	To determine the effectiveness of a self-help intervention for adult problem drinkers	Participants were randomised to either Drinking less (DL) condition or to the control condition, Psychoeducatonal Brochure on Alcohol (PBA). DL is a web-based, multi-component, interactive self-help intervention for problem drinkers without therapist guidance while participants from the control group were given access to an online psychoeducational brochure on alcohol use.	Alcohol consumption	advertisements in national newspapers and health-related websites	N=261	0.492	I(n=130); C(n=131)	Individuals living in the Netherlands, aged between 18 and 65 years old and who were problem drinkers. They also had access to the Internet.	Daily life/general population	Netherlands	DL (Intervention) group: Online information on alcohol and treatment services Goal setting Analysis of drinking behaviour PBA (Control) group: web-based psychoeducational brochure on effects of alcohol use	Internet access	DL (Intervention) group: Moderated peer-to-peer discussion forum	Primary: Problem drinking/ Alcohol consumption exceeding guideline (Using the Duck version of weekly recall) Secondary: Mean weekly alcohol consumption	6 months	0.421	Usage data or impact of social media feature was not reported.	At follow-up, 17.2% of the intervention group participants had reported a reduction in their drinking within the guideline norms while participants from the control group percentage was 5.4% . The intervention group participants decreased their mean weekly alcohol consumption significantly more than those from the control group.	Positive	cognitive–behavioural and self-control principles
104	110	Rodgers, 2005	RCT	"To determine the effectiveness of a mobile phone text messaging smoking cessation programme."	Participants were randomised to either a control group or to an intervention group. Those allocated to the intervention group received a programme of interventions while participants from the control group only received a text message twice a month to thank them for being in the study and informing them of their rewards.	Smoking Cessessation	adverts placed on popular websites, media articles,email and text message mailing lists, and posters at tertiary education institutions	N=1705	0.585	I(n=852); C(n=853)	Individuals aged 16 years and older who were daily cigarette smokers and interested in quitting within the following month. They also owned a mobile phone with text messaging.	Daily life	New Zealand	Intervention group: Goal setting (quit date) personalised text messages (advice, support and distraction) Request for tips via text message to therapist(s) Control group: Text messages (twice monthly) to thank participants and inform them about the rewards.	Mobile phone	Intervention group: Text to friends and family to share goal (quit date); Quit Buddy (based on characteristics and quit days) to text each other; Text-based polls (vote and receive results on following day);Text-based quizzes (play and receive results on following day)	Primary: Abstinence (not smoking in the past week at 6, 12 and 26 weeks followup - self-reported) Secondary: Abstinence (Biochemically verified at 6 weeks) Potential adverse outcomes (rates of car crash and of ‘‘text thumb’’, defined as ever having pain in the thumb or finger joints when sending text messages)	26 weeks	0.306	No data on the usage and impact of the social features was reported.	The quit rate was significantly higher in the intervention group compared to the control (28% vs 13%) at six weeks and remained high at the end of the study (week 26).	Positive	Not reported
105	111	Rotheram, 2012	Pre-post/experimental	"To test the feasibility and acceptability of a mobile phone–based peer support intervention among women in resource-poor settings to self-manage their diabetes" and "to evaluate the intervention’s effectiveness to motivate diabetes-related health choices."	Participants were all part of a single group and paired with a buddy (another participant)	Physical Activity, Dietting / Nutrition, Alcohol consumption, Lifestyle	Women receiving health services at a local health clinic were approached by their nursing sister and the project director to participate in the pilot study	N=22	1	Single group	Women diagnosed with diabetes aged between 21 and 74 years old	local health clinic / community	South Africa	Psychoeducational group sessions (in-person) Mobile phone probes that ask about health daily Self-monitoring of basic diabetes markers (weight, waist circumference, blood pressure) Self-monitoring of physical activity (using pedometers)	Pedometer, Mobile phone with text messaging	phone text messaging/ calls to a volunteered buddy to support lifestyle changes	Primary: Body mass index (BMI) Blood pressure Emotional distress (using the anxiety subscale of the Brief Symptom Inventory and styles of coping with illness) Secondary: Number of voice or text messages exchanged by buddies Attendance at psychoeducational group meetings Perceived quality of the intervention. Number of steps taken per day Number of hours slept each night	12 weeks (with followups at 3 and 6 months)	0	The participants exchanged 16 739 text messages to buddies for peer support and reported higher level of social support coping.	The participants had increased their sleep and reported a higher level of positive action and social support coping at 3 month, however, their blood glucose increased by 3.3 points. From 3 to 6 months, spiritual hope decreased and diastolic blood pressure increased.	Positive	Not reported
106	112	SCHNEIDER, 2015	RCT	To investigate "whether a social networking website (Meetup™) could be used to deliver a multi-component dog walking intervention to increase physical activity."	Participants were randomised to either Intervention groups (Meetup) or control groups (AHA). Those from control group received monthly emails from the American Heart Association’s physical activity website (AHA) while participants in the intervention groups were given access to an online social network group (Meetup).	Physical Activity	Flyers sent to registered dog owners in Worcester and Lowell, flyers posted in veterinary clinics, pet stores and other community locations, Craigslist advertisements and advertisements in local newspapers. Ads posted on the university intranet, in emailed newsletters and on bulletin boards within the University of Massachusetts	N=102	0.765	Meetup (n=45); AHA (n=57)	Individuals aged 21 years or older who owned a healthy dog and having Internet access from home.	community clinic	USA	Intervention group (Meetup): in-person introductory meeting Walk plans posted by staff on OSN Community events (included physical activities) advertised on OSN Online Newsletters posted on OSN Self-monitoring (Physical activity using activity monitor) Control group (AHA): Monthly emails highlighting content from the American Heart Association’s physical activity website (AHA) to encourage partici…	Meetup group: activity monitor (pedometer)	online social network, Meetup group: Online social network (custom-built), message board	Steps (at baseline and at 6 months followup) Physical activity duration ( using the Dogs and Physical Activity tool) Perceived social support for walking perceived sense of community membership and influence Intervention feasibility	6 months	0.157	Social support, sense of community and dog walking barriers did not significantly change. Among the participants in the intervention group, 42.9% reported not posting any comment.	Participants from both the intervention and control groups had increases in terms of daily steps over time without significant differences between the two conditions. Those from the intervention group reported an increase in the perceived positive outcomes of dog walking, whereas the AHA (control) condition did not. Social support, sense of community and dog walking barriers did not significantly…	Neutral	Social Cognitive Theory
107	113	SCHWEIER, 2014	Sequential Controlled Trial	"to examine the effects of using Web-based patient narratives about successful lifestyle change on improvements in physical activity and eating behavior for patients with coronary heart disease and chronic back pain 3 months after participation in a rehabilitation program."	Participants were sequentially assigned to a control group and an intervention group. Those from the intervention group were given a presentation of a website and encouraged to use it during rehabilitation while participants from the control group continued with their usual treatment.	Physical Activity, Dietting / Nutrition, lifestyle	Recruitment of patients in 7 inpatient rehabilitation centers	N=699	51.1% (n=292/571)	I(n=343); C(n=356)	Patients diagnosed with coronary heart disease or chronic back pain, had sufficient German language skills, andno disabling cognitive deficits.	Inpatient rehabilitation centers	Germany	Intervention and control group: News and background information Patient Narratives (text and video-based testimonials) Contact form Additionally, Intervention group had: a presentation on the website Printed manual for using website	Internet access; intervention group: printed website user manual	Forum, post/view comments on patient narratives, tag cloud of keywords	Body mass index (BMI) Behavior for physical activity and eating routine Usage pattern and satisfaction	12 weeks	0.169	No data on the usage and impact of social features (forum and comments) were reported.	There was no significant trend in behavioral change related to physical activity and eating behaviour among participants. Website use was associated with larger increases in physical activity and more success in dietary behaviours. Less than half of the participants visited the website.	Neutral	Not reported
108	114	Spittaels, 2007	RCT	"To examine if a website-delivered physical activity intervention, that provides participants with computer-tailored feedback, can improve physical activity in the general population."	Participants were randomised to one of three groups, namely, Group 1: Repeated tailored feedback group, Group 2: Single-point-in-time tailored intervention and Group 3: waiting-list control group. Group 1 and 2 were given access to a website and computer-tailored feedback.	Physical Activity	Distribution of brochures to parents of children and school staff	N=434	0.661	Group 1 (n=173);Group 2 (n=129);Group 3 (n=132)	Healthy individuals aged between 22 and 55 years old with Internet acces	primary and secondary schools	Belgium	Group 1 & Group 2: Computer-tailored physical activity advice Online information on PA Goal setting tool Weekly planning tool Contact information Group 1 (additional feature(s)): non-tailored emails inviting participants to visit different sections of website	Internet access	Group 1& 2: forum	Physical activity levels at baseline and followup (using the long usual week version of the International Physical Activity Questionnaire (IPAQ) Assessment Tailored advice and website usage pattern & satisfaction	6 months	0.343	No data on usage and impact of social features was reported	The intervention was able to significantly increase physical activity among participants from Group 1 and Group 2 compared to the control group but attrition was high. There was no significant difference between Group 1 and Group 2.	Positive	Theory of Planned Behaviour
109	115	Stoddard, 2008	RCT	" to determine the utilization of and satisfaction with 2 versions of a smoking cessation website (smokefree.gov), one of which included an asynchronous bulletin board (BB condition). "	The participants were randomised to one of two groups, namely a Bulletin Board (BB condition) group or the usual care (UC condition). Both groups were given access to different versions of a website with the BB condition including a bulletin board.	Smoking Cessessation	email to Federal employees and contractors	N=1375	0.539	I/BB (n=684); C(n=691)	Federal employees or contractors to the federal government aged 18 years or or older, who indicated a willingness to quit smoking in 30 days.	Federal government	USA	Both BB and Usual Care conditions groups: Online information ( quit guide ,Self-help materials, tips, etc) Contact counselor (telephone or instant messaging) Interactive smokers risk tools BB group (additional feature): Bulletin board	Internet access	I/BB group: Asynchronous bulletin board with seeded topics (read, post, start new topics)	7 day PP abstinence at 3 months (Self-reported) Dependance on Nicotine (using the Faggerstrom Test of Nicotine Dependence (FTND)) Time spent on the website (time spent on each pages) Cessation aids used in the past and during study period	3 months	60.3% (no significant difference between both groups)	In BB condition, 11% posted or viewed messages; no significant difference in cessation was found between the control (usual Care) and BB condition; In terms of engagment, time spent on the website was significantly longer for the BB condition participants than for those in the control group.	No statistically significant differences between groups were found in terms of smoking cessation.	Neutral	Not reported
110	116	Sugano, 2011	single group pre-post /observational	To " verify the behavior of Social Networking Service (SNS) users who focus on diet and clarify points for utilizing such a SNS more effectively."	Single group of users of the Yahoo Diet Diary	Dietting / Nutrition, Weight loss	Existing users	N=2500	1	Single group	Female individuals who were users of the Yahoo Diet Diary	live trial	Japan	Self-monitoring (weight, food intake)	Internet access	online social network (Yahoo Diet Diary), Online groups/club (join, create), Post/view photos, nominate rivals	Primary Self-reported weight Secondary: Diet diary usage	90 days	not applicable	It was observed that higher social interaction was associated with higher weight loss.	More weight loss occurred in the first 90 days of use.Long term use was associated with higher weight loss.	Positive	Not reported
111	117, 118	Svetkey, 2008 , Stevens, 2008	RCT	"To compare 2 weight loss maintenance interventions with a self-directed control group."	Participants were randomised to one of three groups, namely, Group 1: monthly personal contact, Group 2: Unlimited access to an interactive technology–based intervention and Group 3: self-directed control.	Physical Activity, Dietting / Nutrition, Weight loss maintenance	mass mailings, posted flyers, radio advertisements, and print media	N=1032	0.63	Group 1 - monthly personal contact(n=342); Group 2 - interactive technology–based intervention(n=348); Group 3 - self-directed control(n=342)	Individuals who had completed a 6-month weight loss program and who lost at least 4kg at the end of that program. Inclusion criteria for the weight loss program were: a BMI between 25 and 45, taking medication for hypertension, dyslipidemia, or both; having access to a telephone and the Internet.	Academic medical centres	USA	Group 1 (in-person): 30 months of person-to-person guidance and support by telephone for 5 to 15 minutes each month except for every fourth month. Every fourth month included 45- to 60-minute face-to-face contact. Group 2 (Interactive technology): E-mail and automated telephone calls if failure to make self scheduled logins ; Online self-monitoring with graphs (physical activity, calorie intake a…	Group 2: Internet Access	Group 2: bulletin board, polls (vote and see results)	primary: Weight change (absolute weight change in kg) Secondary: Changes in total energy intake (kcal/d) and MVPA (min/ wk)	30 months	0.07	Based on 'hit' counts, the bulletin board was reported as a popular feature on the website and a high rate of participation could be achieved for at least 12 months.	Participants from Group 1 (in-person) regained less weight than the control group participants (group 3) and the Interactive technology (group 2) at week 30. However, group 2 had significantly less weight gain than the control group up to week 24 after which the difference decreased.	Positive	self-directed behavior change theory social support theory , motivational interviewing , and the transtheoretical stages of change model
112	119	Swan, 2010	RCT	To compare "the effectiveness of three modalities of a behavioral smokingcessation program in smokers using varenicline."	Participants were randomised to one of three groups, namely, a Web-based counseling, a proactive telephone-based counseling (PTC) and a combined PTC- and web-based group.All participants received a standard 12-week FDA-approved course of varenicline.	Smoking Cessessation	Health plan magazine advertisements, employee mailings, physician referrals, and through Free & Clear’s Quit For Life Program	N=1202	0.669	Web-based counseling (n=401) ; PTC (n=402); Combined Web and PTC(n=399)	Individuals aged 18 years or older smoking at least 10 cigarettes daily over the past year and 5 cigarettes per day within the past week prior to the intervention. They also had access to a telephone and Internet access.	Healthcare organization	USA	All participants: 5- to 10-minute orientation call Printed Quit Guides Access to a toll-free in-bound support line for ad hoc calls Prescription for a 12-week supply of varenicline Web-based counseling: quit plan educational content in an online library quit calendar cost calculator progress tracker Tool to email to friends and family for support Active discussion forums to interact with other me…	Internet access	Web-based and combined groups: Tool to email to friends and family for support Active discussion forums to interact with other members.	7 & 30 day Point Prevalent abstinence at 3 and 6 months (self-reported); Utilisation measures: Number and duration of contacts (phone calls, website logins) Medication use (proportion of pills taken during the treatment phase (a 5-point scale from 1=“none” to 5=“all”) as well as by the total number of days varenicline was taken)	6 months (3 months intervention and followup at 3 & 6 months)	25.8% (23.7% at 3 months & 25.8% at 6 months)	No data was reported on the usage and impact of social media features used	The PTC group had significantly higher abstinence percentage than the Web group at 3months but none at 6 months.	Positive	Not reported
113	120	Tate, 2001	RCT	"To determine whether a structured Internet behavioral weight loss program produces greater initial weight loss and changes in waist circumference than a weight loss education Website."	Participants were randomised to one of two web-based groups, namely, an Internet education group (Control) and an Internet Behavior therapy group. Participants from the education group were given access to a website that consisted of self-monitoring applications and basic information on diet and PA while those from the Behavior therapy group were given access to the same website as the other grou…	Physical Activity, Dietting / Nutrition, Weight loss	recruited through a series of 2 e-mail messages and an advertisement posted to the work site’s Intranet website	N=91	0.89	Internet education (n = 45); Internet Behavior therapy (n = 46)	Healthy, overweight individuals who were hospital employees aged between 18 and 60 years old with BMI between 25 and 36 kg/m2	Hospitals	USA	Internet education group (Control): In-person introductory group weight loss session Printed user manual self-monitoring - diary (weight, calories, fat grams and exercise energy expenditure) Basic information on diet and PA Internet Behavior therapy group: All components/features of the Education group Weekly submission of self-monitoring diaries to therapist Reminder/motivating emails from thera…	Internet access	Internet Behavior therapy group: Bulletin board to faciliate social support among participants	Change in body weight and Waist circumferenced measured at 0,3,and 6 months Physical activity (using the Paffenbarger activity questionnaire) Dietary intake (using the Block Food Frequency Questionnaire and analysed using the National Cancer Institute Dietary Analysis System 4.01) Depressive Symptoms (using the Centers for Epidemiological Studies Depression Scale) Website usage pattern (automatic…	6 months	22% (15% at 3 months & 22% at 6 months)	Low contribution to the discussion board (28% of the participants in the behavior therapy group ) with a range of posting between 1 and 7 per individual over a 6 months period.	There was significantly higher weight loss and decrease in waist circumference in the intervention (behavior therapy group) compared with the control (Education group); however, no difference in exercise and diet between groups was detected. Low contribution to the discussion board and self-report diary were reported.	Positive	Not reported
114	121	Tate, 2003	RCT	"To compare the effects of an Internet weight loss program alone vs with the addition of behavioral counseling via e-mail provided for 1 year to individuals at risk of type 2 diabetes."	Participants were randomised to one of two groups, namely a basic Internet-based weight loss program (control) and a similar program with behavioural counseling by emails additionally included (intervention). All participants attended a 1 hour standard weight control instruction on diet, exercise and behaviour change.	Physical Activity, Dietting / Nutrition, Weight loss	recruited from newspaper advertisements and from a waiting list at a research center	N=92	0.902	Basic Internet (n=46); Basic Internet Plus Counseling (n=46)	Individuals having a BMI between 27 and 40 and who have 1 or more risk factor for type 2 diabetes and who had access to a computer	Academic medical centre	USA	Basic Internet-based weight loss program (control): Access to intervention website Online resources (Tutorials on weight loss/Physical Activity, tip sheets, and links to other Internet resources) Self-monitoring via web-based diary (calorie and fat intake, exercise energy expenditure, and any comments or questions for the therapist) E-mail reminder to submit his/her weight and receive weight loss…	Internet access, computer	Message boards (separate ones for intervention and control groups)	Primary: Change in body weight Secondary: Waist circumference Fasting blood glucose	12 months	0.163	Both groups (intervention and control) had access to seperate message boards but no data was reported on their usage by and impact on the participants.	The group with behavioural counseling had greater reduction in weight (-4.4kg) , percentage of initial body weight , BMI and wast circumference compared to the control group. There was no difference in exercise energy expenditure between the groups. Logins to the intervention website was significantly greater among participants from the intervention group and a strong correlation was found betwee…	Positive	Not reported
115	122	Tate, 2006	RCT	"to determine the short-term efficacy of a self-directed Internet weight loss program compared with the same program supplemented with behavioral counseling from either a computer-automated tailored system or from a human counselor."	Participants were randomised to one of three groups of Internet weight loss programs, namely, two e-counseling groups (a website plus weekly e-mail behavioral counseling ,HC & a website plus weekly automated computer feedback, AF ) and one control group (a website-only, NC). All participants attended 1 group face-to-face session introducing behavioral weight loss recommendations for diet, exercis…	Physical Activity, Dietting / Nutrition, Weight loss	recruited from newspaper advertisements	N=192	0.844	Website and NC (n=67); Website and AF (n=61); Website and HC (n=64)	Individuals aged bwteen 20 and 65 years old with BMI between 27 and 40, willingness to use meal replacements as part of the dietary regimen, and availability of a computer with Internet access	Academic medical centre	USA	Website and NC (control): weekly graphs of weight prompts to report weight, weight loss tips via email recipes weight loss e-buddy network system Self-monitoring (diet and exercise daily) The two e-counseling groups had additional features as listed below: Website and AF: Self-monitoring via Electronic diary (weight, caloric intake, use of meal replacements, and exercise) A message board to post …	Internet Access, computer	All groups: weight loss e-buddy network system to match participants with other people for peer support via email; E-counseling groups (AF & HC): Message board (seperate)	Primary: Change in Body weight (weight loss) Secondary: Dietary intake (total calories and percent calories from fat) Energy expenditure (kcal/week) Website usage pattern (Log-in frequency and website use)	6 months	20% (18% at 3 months & 20% at 6 months)	No usage data and impact of the social media features was reported.	The groups which included computer-automated feedback and human email counseling (AF & HC) had significantly greater weight losses compared with the no counseling (NC) group, and these groups did not differ from each other at 3 months. At 6 months, weight losses were significantly greater in the human email counseling group than computer-automated feedback or control groups.	Positive	cognitive-behavioral theory
116	123	Taylor, 2006	RCT	“To determine if an Internet ­based psychosocial intervention can prevent the onset of eating disorders (EDs) in young women at risk for developing EDs.”	Participants were randomised to either an intervention group or a waiting list control group. Those from the intervention group were given an Internet-based intervention (Student Bodies) which consisted of a structured cognitive-behavioural program combined with an online discussion group. Participants in the control group were given the opportunity to complete the Student Bodies intervention at …	Dietting / Nutrition	campus e­mails, posters, and mass media	N=480	1	I (n=244); C (n=236)	Female individuals aged between 18 and 30 years old who were at risk for developing an Eating Disorder (ED) with a BMI between 18 and 32 and who resided in San Diego and the San Francisco Bay areas in California.	San Diego and the San Francisco Bay Area in California.	USA	Intervention group: Information resources with assignments to complete (updated weekly) Online discussion group participation as assignment Self-monitoring Weekly emails to participants to reinforce and encourage	Internet Access	moderated online discussion group (Forum)	Primary: time to onset of a subclinical or clinical eating disorder Secondary: Change in scores on the Weight Concerns Scale, Global Eating Disorder Examination Questionnaire and Eating Disorder Inventory drive for thinness and bulimia subscales and depressed moods.	8 weeks (with followups at 1, 2 and 3 years)	0.123	The moderation of the online discussion groups was reported as the most significant cost for the study. Between 1 and 2 hours was required to moderate groups of 10 to 20 participants weekly. No data on the usage by and impact of the social media feature on participants was reported.	Significant reduction in Weight Concerns Scale scores in the intervention group compared to the control group at the end of the intervention , and 1,2 and 3 year followups.	Positive	Cognitive-behavioral approach
117	124	Thrul, 2015	Randomised trial	“to identify which intervention content based on the TTM (Decisional Balance and 10 processes of change) generated the highest engagement among participants in pre-action stages of change (Precontemplation, Contemplation, and Preparation).”	Participants were assigned to one of seven private Facebook groups based on their stage of change (Precontemplation, Contemplation and Preparation). Also, the participants were classified into three categories, namely: receiving no incentive, receiving altruistic incentive and receiving personal incentive.	Smoking Cessessation	paid Facebook ad campaign targeting young adults 18-25 years old	N=79	0.2	no incentive (n=37), Altruistic incentive(n=22), Personal incentive (n=20)	Individuals aged between 18 and 25 years old who reported smoking at least 100 cigarettes in their lifetime, smoking at least 3 days per week and used Facebook at least 4 days per week.	online social network (facebook)	researcher- USA/ participants: worldwide	Daily post in groups by research staff tailored to each groups' readiness to change (Included images, text, polls)	Internet Access	online social network, private Facebook groups (tailored to stage of change of participants), commenting, vote (in polls), like/thumbs up	Engagement (number of comments a post received)	3 months	0.241	Among the 79 participants, 48 (60.8%) posted at least one comment with an average of 15 comments per participants.	Participants from Precontemplation and Contemplation-based groups engaged most with post prompting them to think about the pros and cons of behaviour change. However, engagement was the highest among Prepation-stage participants with posts increasing their awareness about smoking and smoking cessation.	Positive	Transtheoretical Model of Behavior Change (TTM)
118	125	Toscos, 2008	Pre–post study	To investigate design considerations for technologies that encourage physical activity for adolescent girls.	Participants were assigned to one of three groups based on their friendship (each groups consisted of participants who were already good friends with each other)	Physical Activity	Through school’s guidance counselor	N=8	1	Group 1(n=3); Group 2(n=3); Group 3 (n=2)	Female students aged 13 years old and in the seventh grade. Participants in each group were good friends prior to the study.	large middle school in the U.S.	USA	Self-monitoring (step counts) ; week 1 using paper journal and week 2 & 3 using mobile application Messages received from group members logged on personalised web journal	Pedometer, Paper-journal (used to record steps for week 1) Mobile phone (Nokia N73) with intervention application pre-installed	Sharing of step counts data among group members (enabling comparisons) Send/receive text message among group members	Verbal Persuasion: Persuasive Text Messages Modeling: Sharing Step Counts Social Support: Group Composition	3 weeks	0	It was found that the participants did not know how to construct motivating messages to be sent to others and as a result had an opposite and demotivating effect in some cases. The sharing of step counts though the mobile application significantly increased the step counts of most participants who viewed it as a competition. In case of lack of reciprocity, social influence had negative effects	It was reported that there was evidence of the intervention having an effect on other parts of the participants’ social support system, simply through their use the mobile application.	Positive	Not reported
119	126	Touger-Decker,2010	Quasi-experimental controlled study	“To determine the effectiveness of the 12-week workplace intervention (WIP) on energy intake, weight, physical activity (PA) and cardiovascular disease (CVD) risk and the effect of delivery method on outcomes.”	Participants were assigned to one of two groups based on their location. The groups differed mainly in their mode of delivery, One group consisted of in-person delivered education sessions, while the second consisted of Internet-delivered education sessions.	Physical Activity, Dietting / Nutrition, Weight loss	campuswide e-blasts and signs posted on the campuses	N=137	0.934	In-person (n=69) ; Internet (n=68)	Individuals who were employees in one of two targeted campuses, aged over 18 years old with a minimum BMI of 25kg/m2.	An academic health science center	USA	All participants: Received e-mail and telephone reminders before individual appointments and e-mail reminders before weekly sessions Weighted weekly In-person group: Weekly group sessions with registered dietitian Internet-based group: Weekly session content and materials received online; Forums for discussing with RD and other IB groups	Pedometer, Both groups: Written personalized diet guidelines	Internet group: Asynchronous discussion forum	Primary: Change in body weight and waist circumference (WC) Secondary: Changes in: body fat FRP HRQOL (Health-related quality of life tool) Energy and macronutrient intake BP Physical Activity (using the Physical Activity Questionnaire - IPAQ)	12 weeks (with follow-up at week 26)	0.175	No data was reported on the use and impact of the social media feature (forum)	Both groups reported significant weight loss at 12 weeks and at the 26 week followup. Improvements in Physical activity were also found which indicated an increase from baseline to week 12 and eventually stabilised.	Positive	Not reported
120	145146147	TURNER-MCGRIEVY, 2011 , TURNER-MCGRIEVY, 2013 , TURNER-MCGRIEVY, 2014	RCT	" to examine whether a combination of podcasting, mobile support communication, and mobile diet monitoring can assist people in weight loss"	Participants were randomised to one of two groups, namely, an Intervention group and a control group. Those from the intervention group had podcasts and a mobile application for self-monitoring and communication with both counselors and other participants. The control group had only podcasts. The podcast site could be access using a mobile phone or a computer.	Physical Activity, Dietting / Nutrition, weight loss	Television advertisements, email listservs (mass email)	N=96	0.75	I(n=47); C(n=49)	Individuals aged between 18 and 60 years old with a BMI bwteen 25 and 45kg/m2 in the Raleigh-Durham, North Carolina, USA metropolitan area and who owned one of four internet-capable devices (iPhone, iPod Touch, Black-berry or an Android-based phone)	Community	USA	All participants had access to Podcasts which contained: A section on nutrition and physical activity information An audio blog of a man or a woman trying to lose weight A soap opera A goal-setting activity Intervention group: Instructed to download a diet and physical activity monitoring app (FatSecret's Calorie counter app, FatSecret.com) Self-monitoring via mobile app (Diet and physical activi…	Internet access, Internet-capable device (iPhone, iPod Touch, Black-berry or an Android-based phone)	Intervention group: Twitter to follow post from study cordinator, other participants and to post tweets	Primary: Body weight at baseline, 3 and 6 months Twitter outcomes Secondary: Diet Physical activity Psychosocial measures Novelty Cognitive load User control Elaboration Podcast and Twitter usage	6 months	10.4% (9.4% at 3 months & 10.4% at 6 months)	The rate of Twitter posts decreased across the intervention period. Engagement with Twitter was related to weight loss and the Twitter posts were mostly of informational support type among participants.Participants from both the intervention and control groups did not report differences in terms of source of social support.	Weight loss did not differ between groups at 6 months. Similarly, no difference in fat intake or weight-related eating behaviors was noted.	Neutral	Social Cognitive Theory
121	127	Turner-MCGRIEVY, 2014b	RCT	"to examine the effectiveness of 2 dietary approaches for weight loss among women with PCOS who were trying to conceive "	Participants were randomised to one of two groups based on different diets, namely, a vegan group or a low-cal group.	Dietting / Nutrition, Weight loss	local medical clinics and newspaper advertisements	N=18	1	Vegan (n=9); Low-cal (n=9)	Female individuals aged between 18 and 35 years old, with a BMI between 25 and 49.9 kg/m2, diagnosed with PCOS and who had been trying to conceive for at least 6 months.	Medical clinic	USA	Both groups: Individual face-to-face counseling on their assigned diets at baseline and received a booster session at 3 months. Weekly assessment of dietary adherence, current weight, menstrual cycle, and results of LH and pregnancy tests. Weekly lesson about diet Weekly e-mail feedback tailored to participants' weight loss and reported adherence to diet Access to private Facebook group Low-cal g…	vegan group: vegan recipe book, list of high-GI foods to limit and the ones to include; Low-cal group: book containing calorie and fat grams of common food	Both groups: Private Facebook group (interact with one another, read messages from study dietitians, likes, comments).	Primary: Weight loss at 6 months Secondary: Effect of participation with Facebook	6 months	66.7% (39% at 3 months & 66.7% at 6 months)	The use of Facebook groups was significantly related to percent weight loss at 3 and 6 months .	Participants from the vegan group lost significantly more weight at 3 months but there was no difference between groups at 6 months. In terms of energy and fat intake, vegan participants had greater decreases at 6 months compared to the low-cal group.	Positive	Not reported
122	128	Valle, 2013	RCT	"to evaluate the feasibility and preliminary efficacy of a behavioral intervention, delivered through Facebook that was aimed at improving PA behaviors among young adult cancer survivors. "	Participants were randomised to either a Facebook-based intervention - FITNET intervention or as control, a Facebook self-help comparison group.	Physical Activity	"online social media campaign (Facebook, Twitter, listservs), flyers, mass emails, message boards"	N=86	0.91	FITNET (n=45); Self-help (n=41)	Physically active individuals aged between 21 and 39 years old diagnosed with cancer and who completed cancer treatment.	community	USA	Self-help: SC private Facebook group Introductory message posted by administrator on group wall Information, tips and links related to PA from administrator via Facebook private message FITNET: FITNET private Facebook group All features/components from Self-help group and additionally: Behavioral lesson with more specific guidance on PA and behavioural strategies Prompts posted on Facebook group …	All participants: pedometer, Internet access	Private facebook groups, read/publish post, like	Primary Self-reported physical activity ( using the leisure score index of the Godin Leisure Time Exercise Questionnaire (GLTEQ)) Secondary: Quality of life (using the Functional Assessment of Cancer Therapy-General (FACT-G) questionnaire) Adherence and acceptability	12 weeks	0.233	62.5% of participants from the FITNET group and 79.4% for the Self-help group reported reading all/most Facebook messages. Both groups used the Facebook group features at least once a week. Self-help group participants posted a total of 188 comments on the group wall compared to 152 messages for FITNET participants.	Participants from both groups increased weekly minutes of moderate-to-vigorous PA with no significant difference between the groups. However, the increases in light PA was higher in the FITNET group. Participants from both groups found the information easy and effective and would recommend the program to others.	Positive	Social Cognitive Theory
123	129	Genugten 2012	RCT	"to evaluate the efficacy of the computer-tailored intervention in weight related anthropometric measures (Body Mass Index, skin folds and waist circumference) and energy balance-related behaviors (physical activity; intake of fat, snacks and sweetened drinks) in a randomized controlled trial."	Participants were randomised to either an intervention group or a control group. Those from the intervention group were given access to a computer-tailored Website to prevent weight gain that consisted of 4 education modules while the control group had access to a generic website that consisted of 3 modules with generic information to prevent weight gain.	Physical Activity, Dietting / Nutrition, Weight loss	advertisements in local newspapers, 㸵㐰yers that were delivered door-to-door , in waiting rooms of GP’s, and among the employees of 4 large companies	N=539	0.691	I (n=269); C(n=270)	Individuals with a BMI between 25 and 30 kg/m2	Community	Netherlands	Intervention group: 4 x weekly education modules Guided goal setting Individualized feedback on participants' behavior Tool to monitor and evaluate (changes in) body weight Online recipes Links to useful websites Control group: 3x weekly modules with general information on weight gain prevention Online recipes Links to useful websites	Internet access	Intervention group: peer-to-peer forum	Anthropometric measurements BMI Waist circumference Skin fold thickness Dietary intake and Physical Activity behaviors	6 months	36.7% (30% at 1 months followup & 36.7% at 6 months followup)	no data on usage and impact of the peer-to-peer forum was reported.	BMI remained stable over time and there was no significant difference between the intervention and control group. Similar result was noted for waist circumference and skin fold thickness. Physical activity increased and itake of fat , snacks and sweetened drinks decreased for both groups with no significant difference between them.	Neutral	Self-regulation Theory, Theory of Planned Behavior, Precaution Adoption Process Model, implementation intentions
124	130	VERHEIJDEN,2004	RCT	To evaluate " the impact of Web-based nutrition counselling and social support on social support measures, anthropometry , blood pressure, and serum cholesterol in patients at increased cardiovascular risk"	Participants were randomised to either an intervention group or a control group. Those from the control group received usual care while participants from the intervention group were given access to a web-based nutrition couselling and social support program (Heartweb) in addition to usual care.	Dietting / Nutrition	General Practitioner (GP)	N=146	0.45	I(n=73); C(n=73)	Patients who were 40 years or older who had been treated for at least one of the following conditions: hypertension, type 2 diabetes melitus or dyslipidemia and who were Internet users.	Canadian family practices	Canada	Intervention group: Assessment tool to determine the stage of change participant Tailored online information based on participant's stage of change including referring participants to the discussion board Tailored feedback by email Online healthy recipes Links to websites containing healthy recipes Self-assessment tool for dietary fat intake	Internet access	Intervention group: Discussion board	Perceived social support BMI (kg/m2) Wait-to-hip ratio Blood pressure Cholesterol levels	8 months	11% (4.1% at 4 months and 11% at 8 months)	Limited patient-to-patient interaction via the bulletin board and most messages posted contained requests for factual information to the research team.	No statistically significant differences between groups in terms of changes in social support, anthropometery, blood pressure and cholesterol levels. A total of 33% of participants from the intervention group visited the web-based program site (Heartweb).	Neutral	Transtheoretical Model, Transtheoretical Model
125	131	Walsh, 2014	Controlled Experiment	To investigate whether a social game that uses pedometer-reported steps as currency along with simple social interaction experience would encourage users to take more steps than they would otherwise.	The experiment consisted of three conditions, namely, Control, Social Interaction and Social Game. In the control condition, participants wore their pedometers as usual without additional interaction. The Social Interaction condition enabled participants to interact with other participants, share steps and comment on one another's updates. And the Social Game condition used the pedometer steps as…	Physical Activity	mailing lists, social media, and Fitbit-oriented discussion forums	N=74	72.1% (n=44/61)	Single group of users	not reported	Daily life	USA	Social Interaction: Data (step counts) sharing and communication among participants Social Game: Currency based on step counts Online Game (Virtual market places and city) Leader board for participants' performance	Pedometer (fitbit), internet access	adding friends/ buddy, commenting, leaderboard /ranking table, online social network (custom built), private message from participant to participant (x15). Rewards with virtual currency.share steps.	Relationship between the condition and the number of steps participants took	30 days	0.27	There was a significant increase in number of steps taken by participants during the social interaction and social game conditions compared to the control.	There was a significant increase in number of steps taken by participants during the social interaction and social game conditions compared to the control.	Positive	Not reported
126	132	WANGBERG, 2011	RCT	"to isolate the effect of tailored emails in an Internet-based intervention for smoking cessation by comparing two versions of the intervention, with and without tailored content"	Participants were randomised to either a multicomponent, nontailored Internet-based intervention for smoking cessation (control) or a version of the same Internet-based intervention with tailored content delivered on the website and via email.	Smoking Cessessation	local and national media	N=2072	0.7226	I (n=1029); C(N=1043)	Individuals aged 16 years or older who were smokers	daily life	Norway	Control group: Online static information related to smoking Interactive tests (nicotine addiction, type of smoker and motivation level) Social interaction tools( discussion forum, guestbook, personal diary) Intervention group: All components from control group Tailored messages Personlised greeting on website Feedback on number of smoke-free days, money saved and reasons provided by participant f…	Internet access	discussion forum, guestbook, personal diary, view other participants profile	Usage patterns (through automated web logs) 7-day abstinence rates/ Smoking behaviour Smoking-cessation maintenance self-efficacy (using the Smoking Self-Efficacy Questionnaire). Perceived tailoring	12 months	88.2% (64.9% at 1 month, 75.6% at 3 months and 88.2% at 12 months)	Both groups had the same social media features. The discussion forum was one of the most used component of the intervention.	The 7-day abstinence rate was 15.2% (149/982) for the intervention group compared to 9.4% (94/999) for the control group at 1 month. The difference between the two groups was greatly reduced at 12 months,with 11.2% (47/419) and 11.7% (50/428).Self-efficacy and perceived tailoring was higher for the intervention group at 1 and 3 months for the intervention group compared to the control group.	Positive	Not reported
127	133134	Webber, 2008 , Webber, 2010	RCT	"to investigate the efficacy of the addition of weekly motivationally enhanced chats to a standard behavioral Internet weight loss program. "	Participants were randomised to either a Minimal group or an Enhanced group. Participants from both groups were given access to a similar website for weight loss intervention with separate message boards. Additionally the Enhanced group had weekly moderated online group chat sessions.	Physical Activity, Dietting / Nutrition, Weight loss	newspaper advertisements	N=66	1	Enhanced Intervention (n=33); Minimal Intervention (n=33)	Female individuals aged between 22 and 65 years old with a BMI between 25 and 40 who had a computer with Internet access at home.	Academic medical centre	USA	Minimal group: Initial face-to-face weight loss session weekly weight loss tips (online) weekly lesson postings Message board feature Links to self-help diet, exercise, and behavioral modification resources on websites self-monitoring tool (weight, daily caloric intake and expenditure) Enhanced group: All components in the Minimal group Link to weekly chat (moderated group discussion)	All participants: calorie book	Separate message board for each website group, and online moderated chat (weekly group discussion) for Enhanced website	Primary: Body weight at baseline and 4 months. Secondary: Dietary intake (using the Block Food Frequency Questionnaire (FFQ)) Physical activity (using the Paffenbarger Physical Activity Questionnaire) Weight loss self-efficacy(using the weight efficacy lifestyle questionnaire (WEL-Q)) Exercise self-efficacy (using the Marcus 5-item exercise self-efficacy scale) Weight loss motivation ( using the …	16 weeks	0.015	In the Enhanced group, online chat session attendance averaged 8.0 of the 16 chats offered. Those attending more chat sessions achieved greater weight loss. The Minimal group posted significantly more than the Enhanced group on the message boards and the number of posts to the message boards was associated with weight loss in both groups.	Both groups lost weight over time, though group by time interaction was non-signficant. Minimal group lost more than the Enhanced group. Greater program utilization was associated with greater weight loss in both groups.	Neutral	Not reported
128	135	White, 2004	RCT	"To assess the process variables involved in a weight loss program for African-American adolescent girls."	Participants were randomised to either an intervention group or a control group of an Internet-based weight loss program. Those from the intervention group received behaviour modification techniques and email-based communication with a case manager while participants from the control group received basic information about nutrition and physical activity.	Dietting / Nutrition, Weight loss	talks in the community, paid advertisements, printed stories in newspapers and magazines, and radio and television appearances	N=57	1	I(n=28); C(n=29)	Female individuals aged between 11 and 15 years old with a BMI in excess of the 85th percentile and with one biological parent having a BMI > 30 kg/m2.	community /family?	USA	All participants: Links to recipes, hobbies and activities, tips In-person focus group with participants and their parents Email communication with case manager Weekly topics in behavioural conditions (self-monitoring, goal setting, program solving, behavioural contracting and relapse prevention) Submission of daily food records on website Automated feedback on food records submitted Goal setting…	Computer, Internet Access	Intervention group: chatroom for participants	Changes in Body Fat (proportion of body fat measured using the DXA procedure) BMI (kg/m2) Dietary Self-Efficacy (using the Child Dietary Self-Efficacy Scale (CDSS)) Program adherence (using the frequency of“hits”on the Internet site) Dietary self-efficacy (using the Multipass 24-Hour Recall and Food Frequency Questionnaire (FFQ)) Depression (for adolescents, using the Childhood Depression Invento…	6 months	0.123	No data was reported on the use of the chatroom and its impact on the outcome.	Adolescents from the intervention group lost more mean body fat (group difference: 1.4%) compared with control participants. Parents receiving the intervention had a lower BMI (group difference: 0.8 kg m−2) at 6 months. Parent variables relating to family and life satisfaction were the strongest mediators of adolescent weight loss while changes in dietary practices were the strongest mediators fo…	Positive	Social Learning Theory
129	136	WHITTEMORE, 2013	RCT	"To compare the effectiveness of two school-based internet obesity prevention programs for diverse adolescents on body mass index (BMI), health behaviors, and self-efficacy, and to explore moderators of program efficacy."	Participants were randomised to either a Health-e-Teen + Coping Skills Training group or a Health-e-Teen group.	Physical Activity, Dietting / Nutrition, weight maintenance	Approached students enrolled in health or biology classes.	N=384	0.62	Health-e-Teen + Coping Skills Training (n=207); Health-e-Teen (n=177)	Students enrolled in health or biology classes and aged between 14 and 17 years old.	High schools	USA	Health-e-Teen group: Lessons (on nutrition, physical activity, metabolism, and portion control) Goal setting and progress monitoring Self-monitoring with visual progress display (food intake and physical activity) Social Networking Individualized feedback via self-assessments and questions on content Blog by coach (comments to interact with coach and other participants) Personal journal Health-e-…	Internet access	blog, commenting, online social network (custom-built)	Primary: BMI (kg/m2) Secondary: Sedentary behaviour (using adapted version of a sedentary behavior questionnaire) Physical activity (using the Exercise survey items of the Youth Risk Behaviors Survey) Nutrition behavior (using a survey adapted from the After School Student Questionnaire) Self-efficacy for healthy eating and physical activity (using two subscales from the After School Student Ques…	6 months (followup at 3 and 6 months)	0.05	No data was reported on the use and impact of social media features used.	There were significant improvements in health behaviors (sedentary behavior, moderate and vigorous physical activity, healthy eating, fruit and vegetable intake, sugar beverages, and junk food intake) and self-efficacy for both groups but no significant differences between them.	Positive	Social Learning Theory, social learning theory, and behavior change
130	137	Womble, 2004	RCT	"To assess, in a 1-year randomized controlled trial, the efficacy of eDiets.com (a commercial Internet weight loss program) in improving weight, cardiovascular health, and quality of life"	Participants were randomised to an intervention group or a control group. Those from the intervention group were given access to eDiets.com website which is a commercial Internet weight loss program while the control group received a weight loss manual (LEARN Program for Weight Management 2000).	Physical Activity, Dietting / Nutrition, weight loss	public service announcements and newspaper advertisements	N=47	1	I(n=23); C(n=24)	Healthy female individuals aged between 18 and 65 with BMI between 27 and 40 kg/m2.	Daily life?	USA	Intervention group (eDiets.com) A virtual visit with a dietitian Customized grocery lists Social support An animated fitness instructor 24-h/d help desk staffed by customer service representatives E-mail reminders about the program and their goals Bi-weekly diet and fitness e-mail newsletters Physical activity recommendations were tailored to participants In-person meetings with a psychologist (a…	Intervention group:Internet access	Intervention group: Online moderated meetings, bulletin board support groups, email other participants (Find a buddy program)	Primary: Weight change at weeks 0, 2, 4, 8, 12, 16, 20, 26, 34, 42, and 52. Secondary: Blood pressure (using a NAMAP monitor ) A fasting biochemical profile that included triglycerides, glucose, total cholesterol, high-density lipoprotein (HDL), and low-density lipoprotein (LDL) was obtained at baseline and weeks 16 and 52. Mood (using the Beck Depression Inventory-II) Quality of life( using the …	1 year	34% (at both weeks 16 and 52)	No data on the use and impact of social media features was reported.	Participants in the control group lost significantly more weight than the eDiets.com intervention group, while there were no significant differences between groups in changes in cardiovascular risk factors and quality of life.	Neutral	Not reported
131	138	Woodruff, 2001	pre-post test	To evaluate "the acceptability and efficacy of an Internet-based virtual reality “world” for teen smoking cessation"	All participants were assigned to a single group and given access to an Internet-based 3-dimensional virtual world with a trained cessation facilitator and other teen smokers.	Smoking Cessessation	teachers approached smokers in their class, signup after presentation by project staff	N=26	0.34	Single group	High-risk youth aged between 13 and 18 years old attending six small rural alternative schools owing to poor academic performance or behavioral problems or both and who smoked at least one cigarette within the past month.	school sites	USA	Private moderated chatroom with 3D Avatars including scheduled chat sessions Billboard in virtual world to address reasons to quit smoking, difficult situations, and coping strategies Links to other tobacco sites	Internet access	chat room, virtual world, Private moderated chatroom with 3D Avatars	Percentage of abstinence in the past week Percentage of reporting they are former smokers Amount smoked per day in the past 30 days Number of quit attempts during the past 12 months that lasted 1 day or longer Intentions to quit Attitudes toward quitting Use of the chatroom	2 months	0.308	Significant changes were found in quitting, amount smoked, and intentions to quit. Positive trends were seen in past-week abstinence rates, quit attempts, and attitudes toward quitting.	Significant changes were found in quitting, amount smoked, and intentions to quit. Positive trends were seen in past-week abstinence rates, quit attempts, and attitudes toward quitting.	Positive	Not reported
132	139	Woodruff, 2007	RCT	"to test an innovative approach to smoking cessation that might be particularly attractive to adolescent smokers " and which used an Internet-based, virtual reality world combined with motivational interviewing.	The schools from which the participants were recruited were randomised to either an intervention or a measurement-only control group.	Smoking Cessessation	clasroom presentations, lunch-hour sign-up tables, flyers, posters, school newspaper ads and articles, announcements, liaison referrals	N=136	0.463	I(n=77); C(n=59)	Adolescent students aged between 14 and 19 years old who had smoked at least one cigarette within the past 30 days	High schools	USA	Intervention group: Private moderated chatroom with 3D Avatars including scheduled chat sessions Billboard in virtual world to address reasons to quit smoking, difficult situations, and coping strategies Links to other tobacco sites	Internet access	chat room, virtual world, Private moderated chatroom with 3D Avatars	Primary: Self-reported 7 day abstinence at 3 and 12 month Secondary: Percentage of abstinence in the past week Amount smoked per day in the past 30 days Number of quit attempts Readiness/Intentions to quit Participant's self-described Current Smoking Category (experimenter, occasional smoker, daily smoker, or former smoker) participants' satisfaction with the intervention	15 months (with 2-months and 12 months followups)	25% (21% for 3 months and 27% for 12 months followups)	Usefulness of the virtual world chat room for both“helping you quit”smoking and for helping“other teen smokers quit”was 2.2 on a 3-point scale (SDs = .69 and .67). A large percent of participants (89%) reported they would recommend the program to another smoker.	Intervention group participants were significantly more likely to report that they had abstained from smoking during the past week (P < .01), smoked fewer days in the past week (P < .001), smoked fewer cigarettes in the past week (P < .01), and considered themselves former smokers (P < .05). At a 1-year follow-up assessment, only the number of times quit was statistically significant (P < .05).	Positive	Social Learning Theory, behavioral principles and relapse prevention concepts , stage of change theory , and social support/group interaction
133	143	Xu, 2012	experimental	To investigate how pervasive Active Video Games (AVGs) are adopted in the real-world context through a long-term, multi-site deployment of a pervasive health game.	Participants from schools which volunteered to participate were recruited and grouped based on their schools.	Physical Activity	Teacher selection, permission slips	N=1743	not reported	61 schools/teams (mostly 20 participants per school)	Students aged between 10 and 13 years old	Inside and outside schools	USA	Virtual currency earned from taking steps Customisable horse avatar using purchased items with virtual currency Individual updatable status message Graph of recent step history Feedback on progress	Wireless pedometer worn on shoe, base station in each participating school to collect step data, Internet access	Team/group-based competition: Virtual race against other teams (schools); Daily aggregation of a school/team step counts and displayed on graphical race track	Sustainability Adaptability Sociability	11 months	not reported	The social aspect of the intervention encouraged competitive attitudes among the participants who overlooked the primary goal of increasing their physical activity in some instances.	The number of steps decreased over time which the researchers attributed to multiple factors such as reduced interest in the online interaction, technical glitches, schedule mismatch and weather change. The students modified their behavior to include more physical activities in their daily life.	Positive	Ecological model of health behaviour change for PA
134	144	Zuckerman, 2014	RCT	"to evaluate the effectiveness of virtual rewards and social comparison—two game elements prevalent in persuasive systems"	Participants were randomised to one of three groups, namely, a quantified, a point or a leaderboard version of StepByStep, a mobile-based application for encouraging walking.	Physical Activity	Email to students	N=59	0.746	Quantified version (n=18);Points version (n=21); Leaderboard version (n=20)	Undergraduate communications students aged between 20 and 27 years old.	Academic institution	Israel	Quantified version: Self-monitoring (including progress bar) for time spent in physical activity Goal setting (time to spend in PA) Points version All features of Quantified version Self-monitoring (points based on step count) Leaderboard version: All features of Points version Leaderboard to display rank of participant and other partcipants (anonymised)	Mobile phone (Android-based Galaxy S), Mobile internet access for leader board version	Leaderboard version: Leaderboard showing participant's rank and anonymised ranks of others, virtual rewards in the form of points	Daily goal Daily walking time Daily percent of goal reach Total number of days goal was reached Daily number of times the application was accessed System usability (using the System Usability Scale (SUS))	10 days	not reported	Participants who were interested with their ranking accessed the application more often.	All three groups had similar walking behaviour. Among participants from the quantified and points versions, the higher the goals were, the greater the walking time of the participants. There was correlation in the same two versions between the frequency of accessing the application and walking time which was greater for higher access frequency. All three versions of the application were perceived…	Neutral	Goal Setting Theory, Social Comparison, Self-Determination Theory
